# Supplementary material for: Altered DNA methylation in estrogen-responsive repetitive sequences of spermatozoa of infertile men with shortened anogenital distance
Source: Clin Epigenetics. 2022 Dec 26;14:185. doi: 10.1186/s13148-022-01409-1 (PMC9793642; doi:10.1186/s13148-022-01409-1)
Supplement: Supplementary file 4 — Additional file 4: Genes associated to regulatory TE in sperm fractions sorted based on CMA3. [file 13148_2022_1409_MOESM4_ESM.xlsx]

## Sheet: CMA3- patient vs. CMA3- donor
CMA3- Infertile patients versus CMA3- healthy donors
genes associated to HYPO ALU ERE					genes associated to HYPO ALU					genes associated to HYPO ERE					genes associated to HYPO					genes associated to HYPER ALU ERE					genes associated to HYPER ALU					genes associated to HYPER ERE					genes associated to HYPER
chr	txStart	txEnd	genes		chr	txStart	txEnd	genes		chr	txStart	txEnd	genes		chr	txStart	txEnd	genes		chr	txStart	txEnd	genes		chr	txStart	txEnd	genes		chr	txStart	txEnd	genes		chr	txStart	txEnd	genes
chr1	112850343	112877871	LINC01357		chr1	9539464	9585173	SLC25A33		chr2	45005181	45009452	SIX2		chr1	2184456	2194780	FAAP20		chr1	13893385	15118043	KAZN		chr1	3652515	3736201	TP73		#"chrom"	txStart	txEnd	name2		chr1	2228318	2310213	SKI
chr1	112857089	112871973	LOC105378911		chr1	25831905	25859457	AUNIP		chr7	140333751	140398530	SLC37A3		chr1	2228318	2310213	SKI		chr1	15491400	15524215	CASP9		chr1	36417905	36450448	OSCP1		chr21	44933283	44939913	LINC01547		chr1	22710769	22915330	EPHB2
chr1	145823182	145842756	POLR3C		chr1	26900568	26946397	NUDC		chr12	132490150	132585188	FBRSL1		chr1	2403973	2412564	PEX10		chr14	102080741	102139749	HSP90AA1		chr1	36435864	36449567	LOC107984940		chr11	70467853	70826894	SHANK2		chr1	36084093	36088275	TEKT2
chr1	214348699	214551602	PTPN14		chr1	27830781	27851676	PPP1R8		chr8	143977157	143986431	PARP10		chr1	3652515	3736201	TP73		chr16	234759	266120	FAM234A		chr1	92508695	92785108	EVI5		chr13	33016062	33066127	KL		chr2	27078614	27086403	EMILIN1
chr1	246839097	246931224	AHCTF1		chr1	28887099	29072573	EPB41		chr9	137110539	137114716	DPP7		chr1	6424775	6456671	ESPN		chr16	4257185	4273023	TFAP4		chr2	61065870	61124280	SANBR		chr19	13104906	13116740	TRMT1		chr2	218859804	218874233	WNT6
chr2	68284170	68319949	CNRIP1		chr1	35720212	35769978	CLSPN		chr17	49990004	49995224	DLX3		chr1	15847706	15940456	SPEN		chr16	89720367	89740925	ZNF276		chr2	223755325	223837582	AP1S3		chr19	52927134	52962881	ZNF816-ZNF321P		chr2	232520387	232525716	PRSS56
chr3	9649464	9702393	MTMR14		chr1	40300486	40317309	COL9A2		chr7	897899	954680	ADAP1		chr1	18630845	18748866	PAX7		chr19	17933014	17943985	CCDC124		chr2	241188550	241239602	ANO7		chr19	52949384	52962881	ZNF816		chr2	241881362	242078722	LINC01237
chr3	58306244	58320193	RPP14		chr1	45016398	45206605	ZSWIM5		chr15	79843546	79923092	ST20-MTHFS		chr1	22710769	22915330	EPHB2		chr19	58354356	58362751	ZNF497		chr4	6670727	6673881	LINC02482		chr21	44933283	44939913	LINC01547		chr3	75729960	75785002	ZNF717
chr3	58306244	58320193	HTD2		chr1	46340806	46385199	NSUN4		chr15	79898841	79923752	ST20		chr1	27342021	27353932	SYTL1		chr19	12525372	12551482	ZNF564		chr5	14143341	14510204	TRIO		chr18	79395929	79467553	NFATC1		chr3	195836454	195854228	LINC01983
chr3	58306519	58320193	RPP14		chr1	92508695	92785108	EVI5		chr15	78593051	78620996	CHRNA3		chr1	31727104	31757643	ADGRB2		chr19	55676628	55709533	EPN1		chr5	61332257	61546172	ZSWIM6		chr22	38290690	38317433	CSNK1E		chr3	195863363	195908551	TNK2
chr5	116574417	116611200	SEMA6A-AS2		chr1	112850343	112877871	LINC01357		chr2	25227873	25341925	DNMT3A		chr1	32775237	32817358	YARS1		chr22	17562469	17592256	SLC25A18		chr5	173269232	173298183	LOC105377731		chr22	38290690	38398915	TPTEP2-CSNK1E		chr4	587324	670130	PDE6B
chr5	177133014	177300213	NSD1		chr1	112857089	112871973	LOC105378911		chr2	25328639	25328721	MIR1301		chr1	33306765	33321098	A3GALT2		chr3	63833869	63863805	THOC7		chr6	19639248	19691700	LOC105374959		chr7	151058199	151076523	SLC4A2		chr4	1009929	1026898	FGFRL1
chr6	41934932	42048688	CCND3		chr1	112850343	112877871	LINC01357		chr17	18108755	18179800	MYO15A		chr1	36084093	36088275	TEKT2		chr5	138285264	138331877	CDC25C		chr7	6461088	6484152	KDELR2		chr9	135702184	135795502	KCNT1		chr4	2059326	2069089	NAT8L
chr6	42011349	42017799	LOC105375059		chr1	112857089	112871973	LOC105378911		chr1	3735983	3746771	TP73-AS1		chr1	110150493	110202202	SLC6A17		chr6	17615035	17706425	NUP153		chr7	76549340	76627982	LOC100133091							chr5	6713431	6757044	TENT4A
chr6	43517088	44461400	POLR1C		chr1	112850343	112877871	LINC01357		chr7	98214623	98252232	TECPR1		chr1	179025803	179076567	FAM20B		chr9	19408926	19450536	ACER2		chr7	76609985	76627279	POMZP3							chr5	174724581	174730896	MSX2
chr6	43576146	43615393	POLH		chr1	112857089	112871973	LOC105378911		chr17	78852976	78925387	TIMP2		chr1	200969389	201023714	KIF21B		chrX	1336573	1382689	IL3RA		chr7	103344404	103366115	PSMC2							chr6	31164336	31170682	POU5F1
chr8	100257066	100336204	RNF19A		chr1	162467314	162497713	LOC105371497		chr1	24413359	24472983	NIPAL3		chr1	205336060	205356922	KLHDC8A		chrX	1341708	1378476	LOC101928055		chr8	67043078	67062133	COPS5							chr6	138422042	138692616	NHSL1
chr8	144368936	144372871	LOC101928902		chr1	211259365	211313298	RCOR3		chr12	121918591	122003919	CFAP251		chr1	206507530	206589448	RASSF5		chrX	47145195	47186813	RBM10		chr9	128275355	128288989	SWI5							chr7	2631985	2664802	TTYH3
chr9	94603132	94639518	FBP1		chr1	214348699	214551602	PTPN14		chr3	197001739	197029815	MELTF		chr1	227786811	227792187	LOC105373289							chr9	132161233	132244531	NTNG2							chr7	98617284	98629869	NPTX2
chr14	77800063	77902747	ADCK1		chr1	224385145	224434797	WDR26		chr16	3947608	3950444	LINC02861		chr2	3379244	3453934	TRAPPC12							chr11	65333839	65352980	DPF2							chr7	128671627	128702262	FAM71F2
chr14	102080741	102139749	HSP90AA1		chr1	232983434	233295725	PCNX2		chr19	7830217	7864976	EVI5L		chr2	10439967	10448012	ODC1							chr12	120640551	120680869	CABP1							chr7	150944955	150962778	KCNH2
chr17	41812937	41823215	FKBP10		chr1	235661030	235883708	LYST		chr11	61348744	61357314	CYB561A3		chr2	15690781	15718961	LINC01804							chr12	120676055	120686900	LOC105370029							chr8	71843122	72056312	MSC-AS1
chr17	81918269	81927735	MAFG		chr2	24033204	24063681	FKBP1B		chr17	1003518	1187272	ABR		chr2	27078614	27086403	EMILIN1							chr13	24747640	24879923	RNF17							chr8	73241330	73285932	C8orf89
chr18	3461843	3481830	LOC105371965		chr2	37167819	37188670	SULT6B1		chr17	1180342	1185399	ABR-AS1		chr2	42494109	42756946	MTA3							chr14	73235840	73274623	PAPLN							chr8	143915152	143939275	PLEC
chr19	4279068	4290722	SHD		chr2	61065870	61124280	SANBR		chr19	13104906	13116740	TRMT1		chr2	42582828	42619935	LOC105374555							chr14	95686425	95692628	TCL1B							chr8	144262044	144291438	BOP1
chr19	6494318	6502309	TUBB4A		chr2	61744555	61764595	LOC107985767		chr19	56661979	56671757	ZNF835		chr2	96859717	96870080	SEMA4C							chr14	102080741	102139749	HSP90AA1							chr8	144265059	144268483	SCX
chr19	8413304	8439017	MARCHF2		chr2	68284170	68319949	CNRIP1		chr8	143915152	143939275	PLEC		chr2	235494042	236131793	AGAP1							chr15	22838640	22868383	NIPA2							chr9	124853459	124857878	WDR38
chr20	62708769	62760091	NTSR1		chr2	96814957	96837109	CNNM3		chr17	1716522	1738585	WDR81		chr2	240435662	240468076	GPC1							chr15	64151706	64157481	SNX22							chr9	132161233	132244531	NTNG2
chr22	19291795	19351456	LOC105372859		chr2	131104846	131149847	PLEKHB2		chr20	57391395	57409333	RBM38		chr2	240449378	240456700	LOC100130449							chr16	57092582	57148369	CPNE2							chr11	565656	568457	MIR210HG
chr15	79843546	79923092	ST20-MTHFS		chr2	135741854	135785056	UBXN4		chr4	139015780	139045939	NOCT		chr2	240568483	240581372	RNPEPL1							chr17	81556884	81577433	NPLOC4							chr11	839720	842529	POLR2L
chr15	79898841	79923752	ST20		chr2	159235792	159286593	WDSUB1		chr1	3069202	3438621	PRDM16		chr2	240713766	240819277	KIF1A							chr17	82442585	82449726	CYBC1							chr11	70467853	70826894	SHANK2
chr7	107563970	107623317	DUS4L-BCAP29		chr2	218450250	218568351	USP37		chr1	3159008	3167597	LOC105378606		chr3	4979419	4985181	BHLHE40							chr19	1261192	1264418	LOC107985303							chr11	72754728	72794047	STARD10
chr7	107580006	107623317	BCAP29		chr2	219434214	219493629	SPEG		chr4	150078444	150257438	DCLK2		chr3	12897042	13283257	IQSEC1							chr19	1262101	1265098	LOC105372236							chr12	27710772	27725668	MRPS35
chr11	65044817	65058553	NAALADL1		chr2	230024962	230051101	LOC107985996		chr19	2900927	2918473	ZNF57		chr3	48564072	48595302	COL7A1							chr19	11987616	12046275	ZNF433-AS1							chr12	49538540	49558308	KCNH3
chr13	27977716	27988693	URAD		chr2	230034975	230068995	SLC16A14		chr20	45833798	45843276	SNX21		chr3	49683946	49688799	MST1							chr19	17351454	17377342	PLVAP							chr12	53043188	53054438	LOC283335
chr13	27980154	27988495	LOC105370132		chr2	237966944	238099413	UBE2F-SCLY		chr12	57604326	57609802	DTX3		chr3	133932700	134029925	SLCO2A1							chr20	35433346	35454749	GDF5							chr12	53046979	53064372	TNS2
chr17	2689386	2708027	CLUH		chr2	237967013	238042782	UBE2F		chr1	46340806	46385199	NSUN4		chr3	182938073	182980538	DCUN1D1							chr21	39380325	39515504	GET1-SH3BGR							chr12	54000160	54003337	HOXC9
chr1	26900568	26946397	NUDC		chr2	241188550	241239602	ANO7		chr16	30053150	30070414	LOC112694756		chr3	184229584	184242329	VWA5B2							chr21	39380325	39428528	GET1							chr12	131924511	131928330	LOC107984455
chr2	10043549	10054836	KLF11		chr3	10164918	10243745	IRAK2		chr9	114154270	114312511	COL27A1		chr3	194587677	194633419	TMEM44							chr22	41800678	41832164	CCDC134							chr12	132196371	132329589	GALNT9
chr12	109023088	109088023	USP30		chr3	42547968	42601078	SEC22C		chr22	21028717	21032561	SLC7A4		chr3	195836454	195854228	LINC01983							chr22	42085525	42090772	NDUFA6							chr13	66302833	67230331	PCDH9
chr17	81684010	81702121	HGS		chr3	42581839	42596934	SS18L2		chr1	6200491	6209339	LOC107985733		chr4	587324	670130	PDE6B																	chr13	111972309	112108015	SOX1-OT
chr18	12407928	12432234	PRELID3A		chr3	48918820	48985541	ARIH2		chr1	6206003	6221292	RNF207		chr4	705831	770089	PCGF3																	chr14	74019348	74066092	BBOF1
chr19	8413304	8439017	MARCHF2		chr3	53224711	53256022	TKT							chr4	784956	804908	CPLX1																	chr15	27719007	28083018	OCA2
chrX	1336573	1382689	IL3RA		chr3	93873050	93973896	PROS1							chr4	786980	796687	LOC105374339																	chr16	722577	724083	CCDC78
chrX	1341708	1378476	LOC101928055		chr3	136819125	136855888	SLC35G2							chr4	1211443	1247886	CTBP1																	chr16	85169511	85185673	GSE1
chrX	1336573	1382689	IL3RA		chr3	136841975	136862063	NCK1-DT							chr4	1574054	1683993	FAM53A																	chr17	45393907	45425631	ARHGAP27
chrX	1341708	1378476	LOC101928055		chr3	196197442	196211316	ZDHHC19							chr4	2059326	2069089	NAT8L																	chr17	78423696	78577396	DNAH17
chr1	28736623	28769775	YTHDF2		chr3	196347658	196432427	UBXN7							chr4	3503611	3532422	LRPAP1																	chr17	78484909	78503056	DNAH17-AS1
chr1	32775237	32817358	YARS1		chr3	197749532	197787596	FYTTD1							chr4	5820763	5887813	CRMP1																	chr17	78852976	78925387	TIMP2
chr6	89926527	90296562	BACH2		chr4	1982716	2041914	NELFA							chr4	6320577	6349505	PPP2R2C																	chr17	81684010	81702121	HGS
chr6	167823889	167826796	AFDN-DT		chr4	2535374	2732573	FAM193A							chr4	7043371	7057952	TADA2B																	chr18	79395929	79467553	NFATC1
chr8	33591329	33597759	DUSP26		chr4	6909443	7032745	TBC1D14							chr4	48341474	48425041	SLAIN2																	chr18	79396655	79400225	LOC107985163
chr9	69121005	69255201	TJP2		chr4	39639103	39666653	SMIM14-DT							chr5	271645	438285	PDCD6-AHRR																	chr19	589880	617159	HCN2
chr9	137605640	137615360	ARRDC1		chr4	40810026	41214542	APBB2							chr5	321713	438285	AHRR																	chr19	4639504	4655529	TNFAIP8L1
chr11	62806859	62832051	STX5		chr4	73259174	73308237	ANKRD17-DT							chr5	131641713	131797017	FNIP1																	chr19	10572670	10587312	AP1M2
chr14	91232531	91253880	GPR68		chr4	82818508	82891153	SEC31A							chr5	139647298	139683882	CXXC5																	chr19	52797407	52818871	ZNF28
chr15	66334973	66386672	TIPIN		chr4	139015780	139045939	NOCT							chr5	141639301	141651418	FCHSD1																	chr20	31844302	31845604	FOXS1
chr16	18983933	19060007	TMC7		chr5	154682978	154817605	LARP1							chr5	174724581	174730896	MSX2																	chr22	37010858	37020183	TST
chr19	10602454	10643912	SLC44A2		chr5	176365501	176414694	ARL10							chr5	177483393	177497604	PDLIM7																	chr22	50600792	50613978	MAPK8IP2
chr19	16496381	16518449	C19orf44		chr5	176392454	176416539	CLTB							chr5	181261211	181272307	TRIM52-AS1																	chrX	333932	386907	PPP2R3B
chr19	58354356	58362751	ZNF497		chr5	178237615	178590285	COL23A1							chr6	12002095	12164999	HIVEP1
chr22	17562469	17592256	SLC25A18		chr5	181039871	181061525	BTNL9							chr6	43182169	43224587	CUL9
chrX	276355	303356	PLCXD1		chr6	10723069	10731127	TMEM14C							chr6	107065181	107114296	BEND3
chr2	181536671	181657105	CERKL		chr6	13574216	13614107	SIRT5							chr6	138422042	138692616	NHSL1
chr6	43076313	43161715	PTK7		chr6	17615035	17706425	NUP153							chr6	151404547	151452169	RMND1
chr15	89690073	89743636	WDR93		chr6	19639248	19691700	LOC105374959							chr6	157240416	157253516	LOC105378075
chrX	23701054	23743276	ACOT9		chr6	21666412	22195820	CASC15							chr6	167997670	168045091	KIF25
chr19	10271119	10286615	ICAM1		chr6	31723372	31726714	MPIG6B							chr6	168441152	168665224	SMOC2
chr13	52377166	52406172	THSD1		chr6	41452907	41505001	LOC112267957							chr7	497244	517905	PDGFA
chr19	2900927	2918473	ZNF57		chr6	42101118	42142620	C6orf132							chr7	549184	691807	PRKAR1B
chr1	205680414	205690320	LOC105371701		chr6	43517088	44461400	POLR1C							chr7	726691	786478	DNAAF5
chr4	39639103	39666653	SMIM14-DT		chr6	43522333	43576038	XPO5							chr7	1433758	1459497	MICALL2
chr4	82629538	82798796	SCD5		chr6	99369400	99394161	COQ3							chr7	2631985	2664802	TTYH3
chr4	83090047	83109889	PLAC8		chr6	99918518	99994223	MCHR2							chr7	4682294	4771442	FOXK1
chr12	32399522	32611283	FGD4		chr7	6461088	6484152	KDELR2							chr7	44143212	44189439	GCK
chr13	21067531	21075623	LOC105370104		chr7	65038353	65074713	CCT6P3							chr7	44147666	44149772	LOC105375258
chr15	73636394	73655020	LOC105370891		chr7	74881989	74890612	STAG3L2							chr7	44565803	44573908	DDX56
chr16	23678888	23690367	PLK1		chr7	97852116	97972358	CZ1P-ASNS							chr7	98617284	98629869	NPTX2
chr17	68259169	68422731	ARSG		chr7	101815990	102258233	CUX1							chr7	100826868	100867012	SLC12A9
chr17	68267025	68291127	SLC16A6		chr7	138460258	138589996	TRIM24							chr7	101239471	101245081	FIS1
chr19	46838166	46850301	AP2S1		chr8	9363284	9425640	LOC105379231							chr7	140403739	140426881	RAB19
chr19	48837091	48865590	PLEKHA4		chr8	33591329	33597759	DUSP26							chr7	151053814	151057897	CDK5
					chr8	37843267	37849861	BRF2							chr8	1823925	1958641	ARHGEF10
					chr8	55773445	55825448	TGS1							chr8	22146829	22156806	LGI3
					chr8	73420368	73746840	STAU2							chr8	22544989	22575495	SORBS3
					chr8	143291416	143299952	ZNF696							chr8	28345589	28386460	ZNF395
					chr8	143734138	143790645	IQANK1							chr8	143734138	143790645	IQANK1
					chr8	144529178	144700520	ARHGAP39							chr8	143915152	143939275	PLEC
					chr8	144772223	144787317	ZNF34							chr8	143977157	143986431	PARP10
					chr9	34810039	34982544	PHF24							chr8	144262044	144291438	BOP1
					chr9	69427531	69672371	APBA1							chr8	144265059	144268483	SCX
					chr9	81689712	81776900	TLE1-DT							chr8	144368936	144372871	LOC101928902
					chr9	96385940	96418370	ZNF367							chr8	144466336	144474202	KIFC2
					chr9	125261793	125365009	GAPVD1							chr8	144529178	144700520	ARHGAP39
					chr9	128120692	128127725	PTGES2							chr9	34810039	34982544	PHF24
					chr9	128702496	128720916	PKN3							chr9	124853459	124857878	WDR38
					chr9	132410042	132515729	CFAP77							chr9	127866479	127879621	AK1
					chr9	132410640	132416255	LOC105376304							chr9	127920880	127927491	PIP5KL1
					chr11	18599788	18603883	SPTY2D1OS							chr9	128120692	128127725	PTGES2
					chr11	64269827	64284704	BAD							chr9	132161233	132244531	NTNG2
					chr11	64270336	64289494	GPR137							chr9	135495180	135499869	C9orf116
					chr11	72754728	72794047	STARD10							chr9	136006536	136095289	NACC2
					chr11	93147279	93386038	SLC36A4							chr9	136196249	136201674	LHX3
					chr12	31996894	32017492	LOC102724618							chr9	136654752	136668264	EGFL7
					chr12	42456756	42589746	PRICKLE1							chr9	137139091	137168759	GRIN1
					chr12	48904132	48921576	CCDC65							chr9	137605640	137615360	ARRDC1
					chr12	105019783	105084609	ALDH1L2							chr11	565656	568457	MIR210HG
					chr12	106237880	106248020	CKAP4							chr11	576445	612222	PHRF1
					chr12	109023088	109088023	USP30							chr11	1389933	1462689	BRSK2
					chr12	120095093	120116768	RAB35							chr11	2899690	2925246	SLC22A18
					chr12	120725825	120740008	ACADS							chr11	64340202	64357525	CCDC88B
					chr12	122167718	122203471	LRRC43							chr11	65538558	65558228	LTBP3
					chr12	123584551	123598582	TMED2							chr11	65773897	65780976	AP5B1
					chr13	52377166	52406172	THSD1							chr11	68038999	68053839	TCIRG1
					chr13	72708366	72727629	MZT1							chr11	72754728	72794047	STARD10
					chr13	114314502	114327322	CHAMP1							chr11	134331987	134360716	GLB1L2
					chr14	55148129	55191369	DLGAP5							chr12	459938	563509	B4GALNT3
					chr14	73478483	73558947	HEATR4							chr12	6530171	6534418	GAPDH-DT
					chr14	74019348	74066092	BBOF1							chr12	6821820	6827421	GPR162
					chr14	91271322	91417546	CCDC88C							chr12	48965339	48979587	WNT10B
					chr14	95686425	95692628	TCL1B							chr12	51186935	51218062	POU6F1
					chr14	102080741	102139749	HSP90AA1							chr12	53043188	53054438	LOC283335
					chr15	52019218	52067375	MAPK6							chr12	53046979	53064372	TNS2
					chr15	82659280	82709875	AP3B2							chr12	54121273	54188591	SMUG1
					chr15	83112737	83207579	HDGFL3							chr12	57128482	57213361	LRP1
					chr16	234759	266120	FAM234A							chr12	57234902	57237104	NDUFA4L2
					chr16	29545010	29613717	SMG1P2							chr12	57459784	57472268	GLI1
					chr16	69741870	69754926	NOB1							chr12	108515276	108521210	FICD
					chr16	87326986	87392121	FBXO31							chr12	111396829	111403313	LINC02356
					chr17	1934676	2025334	RTN4RL1							chr12	132196371	132329589	GALNT9
					chr17	2003194	2023682	LOC105371486							chr12	132490150	132585188	FBRSL1
					chr17	2755685	3005243	RAP1GAP2							chr12	132918305	132956306	ZNF605
					chr17	4269258	4366675	UBE2G1							chr13	113977782	114077955	RASA3
					chr17	4833339	4898061	MINK1							chr15	27719007	28083018	OCA2
					chr17	8128337	8139209	LOC105376799							chr15	28885478	29117711	APBA2
					chr17	38752740	38764225	PSMB3							chr15	63587709	63600827	USP3-AS1
					chr17	39008088	39027957	LOC105371767							chr15	63597386	63601241	FBXL22
					chr17	41812937	41823215	FKBP10							chr15	90902376	90921315	MAN2A2
					chr17	41825056	41836232	NT5C3B							chr15	93035270	93073156	RGMA
					chr17	43014606	43022385	VAT1							chr16	680409	682801	STUB1
					chr17	67377280	67697256	PITPNC1							chr16	681669	684334	JMJD8
					chr17	75626844	75667202	RECQL5							chr16	784973	788381	RPUSD1
					chr17	81556885	81637148	NPLOC4							chr16	2039819	2047834	NTHL1
					chr17	82735614	82751196	FN3K							chr16	30053150	30070414	LOC112694756
					chr17	82942148	83051770	B3GNTL1							chr16	30064278	30070420	ALDOA
					chr18	2916993	3011947	LPIN2							chr16	84292232	84329850	WFDC1
					chr18	26454909	26640344	KCTD1							chr16	85169511	85185673	GSE1
					chr18	49477242	49487234	C18orf32							chr16	86510526	86515422	FOXF1
					chr18	49481177	49491584	RPL17-C18orf32							chr16	87601834	87698156	JPH3
					chr19	2900927	2918473	ZNF57							chr16	87949215	88077318	BANP
					chr19	3359629	3469217	NFIC							chr16	88651934	88663086	MVD
					chr19	3804023	3869038	ZFR2							chr16	88813733	88856842	GALNS
					chr19	4867613	4903081	ARRDC5							chr16	88855127	88856581	LOC107983950
					chr19	10701438	10713365	QTRT1							chr17	1646149	1649866	RILP
					chr19	12576099	12610813	ZNF490							chr17	1716522	1738585	WDR81
					chr19	13961529	14006289	RFX1							chr17	3662892	3696404	P2RX5-TAX1BP3
					chr19	16496381	16518449	C19orf44							chr17	3673226	3696155	P2RX5
					chr19	32405764	32485507	DPY19L3							chr17	16441576	16492193	LRRC75A
					chr19	44942236	44945496	APOC4							chr17	39165072	39184380	LOC105371768
					chr19	44942237	44949565	APOC4-APOC2							chr17	39173452	39197669	CACNB1
					chr19	49119388	49151030	PPFIA3							chr17	41812937	41823215	FKBP10
					chr19	54923508	54947505	NLRP7							chr17	42950525	42980012	PTGES3L-AARSD1
					chr19	55385931	55403342	RPL28							chr17	42968102	42980080	PTGES3L
					chr19	58498332	58511992	SLC27A5							chr17	43369844	43388898	LINC00910
					chr19	58499522	58511123	LOC105372485							chr17	45393907	45425631	ARHGAP27
					chr20	3888780	3929887	PANK2							chr17	64784840	64837184	PLEKHM1P1
					chr20	5126843	5197887	CDS2							chr17	75898643	75904884	MRPL38
					chr20	13848588	13990621	SEL1L2							chr17	79932342	79994410	TBC1D16
					chr20	25673194	25696853	ZNF337							chr17	81684010	81702121	HGS
					chr20	32207879	32217923	POFUT1							chr17	81900957	81911175	PCYT2
					chr20	34955867	35002437	MYH7B							chr17	82321023	82333766	SECTM1
					chr20	49219415	49244073	DDX27							chr18	12785477	12884237	PTPN2
					chr20	50731579	50753741	PARD6B							chr18	58862599	58985957	ZNF532
					chr20	63743669	63832332	ZBTB46							chr18	79395929	79467553	NFATC1
					chr21	34516441	34613843	RCAN1							chr19	281042	291139	PLPP2
					chr21	42916802	42925630	ERVH48-1							chr19	416588	461033	SHC2
					chr22	17562469	17592256	SLC25A18							chr19	589880	617159	HCN2
					chr22	37830852	37844652	ANKRD54							chr19	1065958	1086628	ARHGAP45
					chr22	42085525	42090772	NDUFA6							chr19	1107636	1174256	SBNO2
					chr22	46361173	46537620	CELSR1							chr19	2900927	2918473	ZNF57
					chrX	1190436	1212761	CRLF2							chr19	6729913	6737302	GPR108
					chrX	48539713	48562609	TBC1D25							chr19	7958572	8005641	ELAVL1
					chrX	53176276	53225207	KDM5C							chr19	12891128	12899999	GCDH
					chrX	71254912	71272321	LOC105373247							chr19	15114981	15125337	ILVBL
															chr19	19528900	19537584	YJEFN3
															chr19	40393761	40399778	PRX
															chr19	40467000	40576464	SPTBN4
															chr19	43474340	43504643	PHLDB3
															chr19	44891225	44901511	TOMM40
															chr19	51022230	51026515	KLK11
															chr19	56221302	56230401	ZSCAN5A
															chr19	58345182	58353492	A1BG
															chr19	58351969	58355183	A1BG-AS1
															chr20	21087603	21106358	LINC00237
															chr20	32443058	32585333	NOL4L
															chr20	62463496	62475820	GATA5
															chr21	26835754	26845409	ADAMTS1
															chr21	29004383	29019349	RWDD2B
															chr21	34516441	34613843	RCAN1
															chr22	27748276	27801756	MN1
															chr22	31933520	31945362	YWHAH-AS1
															chr22	50600792	50613978	MAPK8IP2
															chr22	50672822	50733212	SHANK3
															chrX	333932	386907	PPP2R3B

## Sheet: CMA3+ patient vs. CMA3+ donor
CMA3- Infertile patients versus CMA3- healthy donors
genes associated to HYPO ALU ERE					genes associated to HYPO ALU					genes associated to HYPO ERE					genes associated to HYPO					genes associated to HYPER ALU ERE					genes associated to HYPER ALU					genes associated to HYPER ERE					genes associated to HYPER
chr	txStart	txEnd	genes		chr	txStart	txEnd	genes		chr	txStart	txEnd	genes		chr	txStart	txEnd	genes		chr	txStart	txEnd	genes		chr	txStart	txEnd	genes		chr	txStart	txEnd	genes		chr	txStart	txEnd	genes
chr1	193059453	193091777	RO60		chr1	944202	959256	NOC2L		chr1	150548563	150556700	ADAMTSL4-AS2		chr1	1430156	1434573	LINC01770		chr1	156020173	156033521	LOC105371729		chr1	944202	959256	NOC2L		chr1	2636985	2801693	TTC34		chr1	920242	925604	LOC107985728
chr1	11012653	11025492	TARDBP		chr1	26900568	26946397	NUDC		chr1	150549377	150560933	ADAMTSL4		chr1	1433232	1435626	LOC107985729		chr1	151291796	151327715	PI4KB		chr1	1137016	1144056	LINC01342		chr1	2770680	2784745	LOC105378598		chr1	1059733	1066453	LOC100288175
chr11	47465936	47565539	CELF1		chr1	31906420	31937818	PTP4A2		chr1	150552738	150556700	ADAMTSL4-AS2		chr1	15681505	15734769	PLEKHM2		chr1	85156380	85201724	SYDE2		chr1	6785453	7769706	CAMTA1		chr1	975197	981173	PERM1		chr1	1065634	1069337	LOC105378948
chr12	54230941	54280122	CBX5		chr1	47333789	47378839	CMPK1		chr1	2636985	2801693	TTC34		chr1	15939932	15948497	ZBTB17		chr1	35059785	35115859	ZMYM1		chr1	12567909	12616789	DHRS3		chr11	65883739	65888471	FIBP		chr1	1081822	1116089	C1orf159
chr12	111642145	111685935	BRAP		chr1	153959109	153967725	SLC39A1		chr1	2770680	2784745	LOC105378598		chr1	28812169	28871267	OPRD1		chr11	113898922	113946561	HTR3B		chr1	45694323	45750653	IPP		chr12	128262946	128267032	LOC107987176		chr1	1430156	1434573	LINC01770
chr12	56316935	56333718	PAN2		chr1	156082572	156137866	LMNA		chr1	975197	981173	PERM1		chr1	35557798	35566779	NCDN		chr11	113898922	113946561	HTR3B		chr1	47333789	47378839	CMPK1		chr12	57520709	57530148	MBD6		chr1	1433232	1435626	LOC107985729
chr12	123470053	123533719	RILPL1		chr2	3645367	3702671	ALLC		chr1	15681505	15734769	PLEKHM2		chr1	90711538	90717302	BARHL2		chr12	49836042	49843106	BCDIN3D		chr1	156893696	156916429	PEAR1		chr15	101494779	101501769	LOC105371028		chr1	2321252	2391554	MORN1
chr14	29576478	29927096	PRKD1		chr2	69932716	70086273	ASPRV1		chr1	148102150	148152281	NBPF11		chr1	110082687	110109719	LINC01397		chr12	49828542	49841154	BCDIN3D-AS1		chr1	185045429	185102223	RNF2		chr16	3947608	3950444	LINC02861		chr1	4654608	4777795	AJAP1
chr15	90930179	90954093	UNC45A		chr2	69962262	70087015	PCBP1-AS1		chr1	975197	981173	PERM1		chr1	110150493	110202202	SLC6A17		chr12	132832355	132887605	CHFR		chr2	37231657	37249160	NDUFAF7		chr19	16892950	16975174	CPAMD8		chr1	5862809	5986327	NPHP4
chr16	69118009	69132159	CHTF8		chr2	171916948	171922316	LOC105373740		chr12	128262946	128267032	LOC107987176		chr1	119328251	119356182	LINC01780		chr12	27690554	27710751	MRPS35-DT		chr2	47369310	47387020	EPCAM		chr19	49676165	49688447	PRMT1		chr1	6424775	6456671	ESPN
chr16	69118009	69132159	DERPC		chr2	218381765	218396894	SLC11A1		chr17	8128337	8139209	LOC105376799		chr1	156579722	156587719	TTC24		chr12	7765215	7774121	NANOGNB		chr2	65437886	65456541	LOC105374780		chr19	4247079	4269088	YJU2		chr1	15939932	15948497	ZBTB17
chr16	75126284	75172234	ZFP1		chr3	50227067	50259362	GNAI2		chr19	18593236	18606799	CRLF1		chr1	201507212	201531581	CSRP1-AS1		chr12	104215778	104350307	TXNRD1		chr2	69932716	70086273	ASPRV1		chr19	676391	683385	FSTL3		chr1	16914081	16972979	CROCC
chr16	89644434	89657708	CHMP1A		chr3	50267651	50277546	SEMA3B		chr19	676391	683385	FSTL3		chr1	227728167	227781226	SNAP47		chr12	104215778	104350307	TXNRD1		chr2	69962262	70087015	PCBP1-AS1		chr2	23357450	23381943	LINC02923		chr1	22710769	22915330	EPHB2
chr17	17843507	17972406	TOM1L2		chr3	196018693	196082123	TFRC		chr2	45005181	45009452	SIX2		chr1	227731190	227735302	JMJD4		chr13	19173771	19181824	TUBA3C		chr2	84971160	85059472	KCMF1		chr2	232606056	232682776	EFHD1		chr1	28506042	28538989	RCC1
chr19	38335829	38370943	CATSPERG		chr4	2963503	3018023	GRK4		chr22	50185888	50199599	TRABD		chr1	228644646	228746669	RHOU		chr14	77335020	77351751	TMED8		chr2	106403405	106468413	RGPD3		chr20	63400207	63459310	KCNQ2		chr1	37454878	37474443	ZC3H12A-DT
chr2	120735867	120992653	GLI2		chr4	76435228	76783253	SHROOM3		chr5	176810558	176880898	UNC5A		chr1	228644909	228652412	DUSP5P1		chr15	50275388	50355198	GABPB1		chr2	112773924	112784400	IL1A		chr4	184649671	184694952	PRIMPOL		chr1	44799951	44805995	PLK3
chr2	96208415	96242623	STARD7-AS1		chr4	76742076	76758128	SHROOM3-AS1		chr7	379424	382879	LOC442497		chr2	3703574	3848008	DCDC2C		chr16	69118009	69132159	CHTF8		chr2	189784141	189877629	PMS1		chr5	116574417	116611200	SEMA6A-AS2		chr1	45511050	45521884	PRDX1
chr2	186590055	186680901	ITGAV		chr5	154682978	154817605	LARP1		chr7	97852116	97972358	CZ1P-ASNS		chr2	10056472	10080411	CYS1		chr16	69118009	69132159	DERPC		chr2	197453551	197475310	COQ10B		chr5	1008801	1038943	NKD2		chr1	47250138	47314147	STIL
chr22	37953662	38041915	POLR2F		chr5	177133014	177300213	NSD1		chr8	144503067	144507172	GPT		chr2	27086759	27098446	KHK		chr16	89254589	89258555	LOC105371413		chr2	237966944	238099413	UBE2F-SCLY		chr7	99416738	99438798	PTCD1		chr1	110150493	110202202	SLC6A17
chr4	127965260	128032386	ABHD18		chr7	977963	1028369	C7orf50		chr9	121566882	121785530	DAB2IP		chr2	73985061	74135309	TET3		chr16	5239751	7713343	RBFOX1		chr3	12539130	12561227	MKRN2OS		chr7	99416738	99466167	ATP5MF-PTCD1		chr1	150996535	151006902	MINDY1
chr5	987176	997340	LOC100506688		chr7	1815794	2232945	MAD1L1							chr2	235494042	236131793	AGAP1		chr17	45132599	45144180	ACBD4		chr3	42547968	42601078	SEC22C		chr7	97852116	97972358	CZ1P-ASNS		chr1	155045190	155063991	DCST1-AS1
chr8	27491150	27597559	EPHX2		chr7	5823159	5854435	ZNF815P							chr2	238426926	238452250	ASB1		chr17	18039407	18057198	GID4		chr3	42581839	42596934	SS18L2		chr7	4682294	4771442	FOXK1		chr1	155051315	155062775	ADAM15
chr8	144428774	144444440	TONSL		chr7	157337003	157386324	DNAJB6							chr3	55465714	55481324	WNT5A		chr17	8002614	8020342	GUCY2D		chr3	49724293	49786246	IP6K1		chr8	144503067	144507172	GPT		chr1	156020173	156033521	LOC105371729
chr9	33041764	33076674	SMU1		chr8	17801570	17822430	MTUS1-DT							chr4	6320580	6472614	PPP2R2C		chr17	59529790	59550534	LOC105371847		chr3	50227067	50259362	GNAI2		chr8	144330564	144335284	SCRT1		chr1	201507212	201531581	CSRP1-AS1
					chr8	73420368	73746840	STAU2							chr5	1927317	1929125	LOC112267929		chr17	40019103	40054408	MED24		chr3	57693204	57696651	DENND6A-DT							chr1	206470242	206496890	IKBKE
					chr11	67119262	67258082	KDM2A							chr5	2707929	2751582	IRX2		chr17	44656416	44677086	MEIOC		chr3	184073422	184135323	EIF2B5-DT							chr1	215002919	215237093	KCNK2
					chr11	90200428	90223049	CHORDC1							chr6	32041152	32109338	TNXB		chr17	75880378	75897004	TRIM65		chr3	184097063	184106995	HTR3E							chr1	247104510	247109561	FLJ39095
					chr12	104215778	104350307	TXNRD1							chr6	89364615	89412273	RRAGD		chr19	1026607	1039065	CNN2		chr4	176319965	176332245	SPCS3							chr2	3703574	3848008	DCDC2C
					chr12	111452213	111599315	ATXN2							chr6	160776299	160807158	LOC105378091		chr19	2511218	2683691	GNG7		chr5	56909259	56917338	SETD9							chr2	8559832	8583792	LINC01814
					chr12	122726075	122730844	HCAR1							chr7	379424	382879	LOC442497		chr19	5891228	5903790	NDUFA11		chr5	78485223	78720626	LHFPL2							chr2	10439967	10448012	ODC1
					chr12	124993644	125031231	BRI3BP							chr7	897899	920877	ADAP1		chr19	38251236	38256374	PPP1R14A		chr5	135930296	135941996	FBXL21P							chr2	42767086	42792546	HAAO
					chr13	26539138	26688928	WASF3							chr7	977963	1028369	C7orf50		chr19	3594506	3606875	TBXA2R		chr5	171387115	171410900	NPM1							chr2	72129237	72144532	CYP26B1
					chr13	113165001	113209036	PCID2							chr7	2631985	2664802	TTYH3		chr19	11575254	11619135	ZNF627		chr6	31857658	31862821	NEU1							chr2	73985061	74135309	TET3
					chr14	73949925	73963670	COQ6							chr7	5306789	5397364	TNRC18		chr2	73957966	73981439	DGUOK-AS1		chr6	33391523	33407110	KIFC1							chr2	189784141	189877629	PMS1
					chr15	74919790	74938073	COX5A							chr7	97852116	97972358	CZ1P-ASNS		chr2	86143931	86195459	IMMT		chr6	42101118	42142620	C6orf132							chr2	230864184	230879248	ITM2C
					chr15	90184919	90229660	SEMA4B							chr7	100154422	100158723	TRAPPC14		chr2	219069356	219160555	NHEJ1		chr7	6637317	6658279	ZNF316							chr2	235494042	236131793	AGAP1
					chr16	2538013	2603190	PDPK1							chr7	100456619	100479214	TSC22D4-C7ORF61		chr2	27381198	27409591	PPM1G		chr7	30247426	30286085	LOC105375218							chr2	237627575	237780315	LRRFIP1
					chr16	4340250	4351321	PAM16							chr7	100466518	100479214	TSC22D4		chr22	20917406	20953747	CRKL		chr7	73440405	73522293	BAZ1B							chr2	238158969	238168890	ERFE
					chr16	4340250	4416596	CORO7-PAM16							chr7	100574010	100586129	LRCH4		chr22	36510854	36529166	EIF3D		chr8	17801570	17822430	MTUS1-DT							chr2	241776821	241804287	GAL3ST2
					chr16	5239751	7713343	RBFOX1							chr7	101815990	102258233	CUX1		chr22	40044833	40335808	TNRC6B		chr8	22367277	22434129	SLC39A14							chr3	52228611	52239158	TWF2
					chr16	30833625	30894077	BCL7C							chr7	112206611	112343275	ZNF277		chr3	10164918	10243745	IRAK2		chr8	38411142	38467724	FGFR1							chr3	52524380	52533771	NT5DC2
					chr16	57512177	57538305	CCDC102A							chr7	151428831	151440141	CRYGN		chr3	38007495	38029642	PLCD1		chr9	36336397	36487182	RNF38							chr3	52708443	52770940	NEK4
					chr16	84699976	84779922	USP10							chr7	155644493	155781485	RBM33		chr4	139057219	139177218	ELF2		chr9	37120165	37358149	ZCCHC7							chr3	55465714	55481324	WNT5A
					chr16	89644434	89657708	CHMP1A							chr7	157539055	158541776	PTPRN2		chr4	152320543	152536092	FBXW7		chr9	69035751	69079076	FXN							chr3	173395928	174291287	NLGN1
					chr16	89707132	89716558	VPS9D1							chr8	614741	731223	ERICH1		chr5	178862693	178876056	LOC107986493		chr9	92809610	92838457	ANKRD19P							chr3	184229584	184242329	VWA5B2
					chr17	15976559	15999704	ZSWIM7							chr8	737627	1708476	DLGAP2		chr5	36871360	36876694	NIPBL-DT		chr9	97699624	97853080	PTCSC2							chr3	184371934	184378207	THPO
					chr17	36544912	36589848	GGNBP2							chr8	21690397	21788875	GFRA2		chr5	179550550	179610012	RUFY1		chr9	128255828	128276007	GOLGA2							chr3	195636884	195652291	LOC105374298
					chr17	38733897	38746628	PCGF2							chr8	22987250	23020199	RHOBTB2		chr5	178859952	178885020	ZNF354B		chr11	18278669	18322174	HPS5							chr3	195646634	195652159	LOC105374297
					chr17	40219303	40284136	WIPF2							chr8	141128561	141188979	DENND3		chr6	43576146	43615393	POLH		chr11	64784917	64803214	MAP4K2							chr4	1982716	2041914	NELFA
					chr17	41930616	41966503	ODAD4							chr8	143612617	143617060	GFUS		chr6	43517088	44461400	POLR1C		chr11	66546394	66563334	ACTN3							chr4	2035693	2043970	C4orf48
					chr17	60600186	60666280	PPM1D							chr8	143829775	143840974	NRBP2		chr6	134169247	134318112	SGK1		chr11	72576140	72669064	PDE2A							chr4	2059326	2069089	NAT8L
					chr18	76794731	76822295	ZNF236-DT							chr8	143915152	143939275	PLEC		chr7	6022246	6059175	EIF2AK1		chr12	31280583	31326218	SINHCAF							chr4	5897590	5994284	C4orf50
					chr19	1383903	1389732	NDUFS7							chr9	71862451	71911193	ABHD17B		chr8	68303467	68331491	C8orf34-AS1		chr12	53006455	53042215	EIF4B							chr4	6320580	6555615	PPP2R2C
					chr19	12751790	12758458	BEST2							chr9	124481235	124507399	NR5A1		chr8	27491150	27597559	EPHX2		chr12	57723760	57742161	AGAP2							chr5	2707929	2751582	IRX2
					chr19	13795423	13825707	ZSWIM4							chr9	128702496	128720916	PKN3		chr9	33750521	33799231	PRSS3		chr12	111396829	111403313	LINC02356							chr5	73120574	73131809	TMEM171
					chr19	13811184	13813578	LOC107985334							chr9	131523800	131531197	UCK1							chr12	111452213	111599315	ATXN2							chr5	78485223	78720626	LHFPL2
					chr19	40808442	40811100	CYP2T1P							chr9	132161233	132244531	NTNG2							chr12	123584551	123598582	TMED2							chr5	135930296	135941996	FBXL21P
					chr19	47713421	47743134	EHD2							chr9	136401921	136410082	ENTR1							chr12	124993644	125031231	BRI3BP							chr5	176810558	176880898	UNC5A
					chr19	50659254	50719802	SHANK1							chr9	137459398	137550428	PNPLA7							chr12	131949941	132080460	EP400							chr5	177600101	177610330	B4GALT7
					chr19	53882196	53907652	PRKCG							chr11	2445007	2849105	KCNQ1							chr12	132832355	132887605	CHFR							chr5	180601505	180649600	FLT4
					chr19	55385931	55403342	RPL28							chr11	2899690	2925246	SLC22A18							chr14	28772703	28794794	LINC01551							chr6	30914237	30926459	VARS2
					chr20	58981251	58995133	NELFCD							chr11	64803513	64810551	MEN1							chr14	34752730	34874892	BAZ1A							chr6	32041152	32109338	TNXB
					chr21	36320196	36376632	MORC3							chr11	65597754	65613853	MAP3K11							chr14	58244842	58272004	PSMA3							chr6	33696763	33711700	UQCC2
					chr22	37830852	37844652	ANKRD54							chr11	118896135	118925926	BCL9L							chr14	73949925	73963670	COQ6							chr6	43517088	44461400	POLR1C
					chr22	41906048	41914750	SHISA8							chr11	134331987	134360716	GLB1L2							chr14	73955328	74019288	ENTPD5							chr6	44219586	44234144	SLC29A1
					chr22	49832267	49852563	LOC105377205							chr12	53210568	53220362	RARG							chr15	29117711	29675409	FAM189A1							chr6	43517088	44461400	POLR1C
					chrX	1240609	1263307	LOC107985697							chr12	54008984	54012769	HOXC8							chr15	51751560	51816363	TMOD2							chr6	44254100	44257528	SLC35B2
					chrX	1397024	1399412	LINC00106							chr12	120534352	120575668	RNF10							chr15	69284133	69404593	PAQR5							chr6	43517088	44461400	POLR1C
															chr12	123973214	124316024	ZNF664-RFLNA							chr15	74919790	74938073	COX5A							chr6	44254100	44257528	SLC35B2
															chr12	124289163	124316024	RFLNA							chr15	88585570	88605110	LINC01586							chr6	158232235	158511828	TULP4
															chr12	132196371	132329589	GALNT9							chr16	692499	705801	FBXL16							chr7	4682294	4771442	FOXK1
															chr13	20701512	20723098	IL17D							chr16	84819980	84873126	CRISPLD2							chr7	4775622	4794397	AP5Z1
															chr13	45393315	45418373	SLC25A30							chr16	87766255	87775389	LOC105371399							chr7	5306789	5397364	TNRC18
															chr14	69767111	69772005	SRSF5							chr16	87766330	87779148	LOC102724467							chr7	97852116	97972358	CZ1P-ASNS
															chr14	75958096	75981995	TGFB3							chr16	89707132	89716558	VPS9D1							chr7	99278215	99325829	LOC105375421
															chr14	90524563	90816430	TTC7B							chr16	89711855	89718165	VPS9D1-AS1							chr7	100092727	100100529	MCM7
															chr14	99169286	99272197	BCL11B							chr17	1650628	1684867	PRPF8							chr7	100154422	100158723	TRAPPC14
															chr14	103697610	103715486	XRCC3							chr17	4004444	4143020	ZZEF1							chr7	149195494	149226243	ZNF282
															chr14	103711244	103712868	LOC107984648							chr17	4645330	4666820	LOC105371499							chr7	149285280	149297312	LOC155060
															chr14	104689617	104704809	INF2							chr17	7717743	7743901	DNAH2							chr7	151238779	151276734	SMARCD3
															chr16	77006	85846	MPG							chr17	36544912	36589848	GGNBP2							chr7	152759766	153070979	ACTR3B
															chr16	2471296	2474145	NTN3							chr17	38733897	38746628	PCGF2							chr8	614741	731223	ERICH1
															chr16	4257185	4266929	TFAP4							chr17	41966794	41977740	CNP							chr8	737627	1708476	DLGAP2
															chr16	5239751	7713343	RBFOX1							chr17	50110039	50130160	SAMD14							chr8	22987250	23020199	RHOBTB2
															chr16	10944538	11052724	CLEC16A							chr17	50962173	51120865	SPAG9							chr8	47989027	47999169	TCONS_00068220
															chr16	49487523	49664324	ZNF423							chr17	67337915	67366577	PSMD12							chr8	47997526	48061817	UBE2V2
															chr16	86474524	86508860	FENDRR							chr17	81666696	81670968	CCDC137							chr8	142449648	142545007	ADGRB1
															chr16	87601834	87698156	JPH3							chr18	24162044	24397827	OSBPL1A							chr8	143612617	143617060	GFUS
															chr16	88382958	88440753	ZNF469							chr19	1026607	1039065	CNN2							chr8	143915152	143939275	PLEC
															chr16	88570402	88631964	ZC3H18							chr19	1107636	1174256	SBNO2							chr8	144355430	144358472	FBXL6
															chr16	89644434	89657708	CHMP1A							chr19	1383903	1389732	NDUFS7							chr8	144393230	144409103	CPSF1
															chr16	89828474	89871319	SPIRE2							chr19	3594506	3606875	TBXA2R							chr8	144503067	144507172	GPT
															chr16	89846856	89854277	LOC105371419							chr19	12751790	12758458	BEST2							chr9	36833268	37034268	PAX5
															chr17	2384072	2398953	MNT							chr19	35868569	35879795	APLP1							chr9	65394919	65396407	LOC107987069
															chr17	4937129	4940046	SLC25A11							chr19	45212369	45245407	EXOC3L2							chr9	127776103	127784972	LOC107987132
															chr17	42189086	42194494	GHDC							chr20	64042349	64072347	TCEA2							chr9	131523800	131531197	UCK1
															chr17	49120346	49170722	B4GALNT2							chr21	36320196	36376632	MORC3							chr9	135702184	135795502	KCNT1
															chr17	72403321	72592804	LINC00673							chr21	37223419	37268108	VPS26C							chr9	136006536	136095289	NACC2
															chr17	79932342	79994410	TBC1D16							chr22	40044833	40335808	TNRC6B							chr9	136842477	136848801	AJM1
															chr17	81927828	81930753	MAFG-DT							chr22	41621294	41664041	XRCC6							chr9	136862118	136866308	EDF1
															chr18	670317	712630	ENOSF1							chrX	1397024	1399412	LINC00106							chr9	137007233	137028140	ABCA2
															chr18	79797937	79900100	KCNG2																	chr9	137447569	137459334	NSMF
															chr19	416588	461033	SHC2																	chr11	307815	309395	IFITM2
															chr19	1228286	1235806	CBARP																	chr11	319675	320860	IFITM3
															chr19	6729913	6737302	GPR108																	chr11	706201	727727	EPS8L2
															chr19	17555648	17583157	COLGALT1																	chr11	64234583	64239264	VEGFB
															chr19	39863322	39934626	FCGBP																	chr11	64244478	64246943	PPP1R14B
															chr19	48837091	48859340	PLEKHA4																	chr11	64803513	64810551	MEN1
															chr19	48880966	48898744	TULP2																	chr11	65386636	65413525	FRMD8
															chr19	51331540	51342139	VSIG10L																	chr11	65892048	65900388	FOSL1
															chr20	3659247	3663399	GFRA4																	chr11	66268525	66277492	RAB1B
															chr20	62804834	62814000	OGFR																	chr11	66272156	66278525	LOC107984340
															chr21	42653620	42775509	PDE9A																	chr11	67391975	67398410	RAD9A
															chr21	45234339	45258730	LINC00334																	chr11	68030680	68036644	NDUFS8
															chr22	38290690	38398915	TPTEP2-CSNK1E																	chr11	77128191	77212588	MYO7A
															chr22	38344664	38398926	TPTEP2																	chr12	1791962	1918652	CACNA2D4
															chr22	43412013	43507848	MPPED1																	chr12	53210568	53220362	RARG
															chr22	46150525	46243755	PPARA																	chr12	54008984	54012769	HOXC8
															chr22	49853843	49890080	ZBED4																	chr12	89419717	89525430	POC1B
															chr22	50185888	50199599	TRABD																	chr12	113185559	113192366	RITA1
															chr22	50252900	50261683	MAPK12																	chr12	114670254	114684175	TBX3
															chr22	50672822	50733212	SHANK3																	chr12	123973214	124316024	ZNF664-RFLNA
															chrX	2903971	2929339	ARSD																	chr12	124289163	124316024	RFLNA
																																			chr12	124776855	124863864	SCARB1
																																			chr12	132196371	132329589	GALNT9
																																			chr12	132490150	132585188	FBRSL1
																																			chr13	20701512	20723098	IL17D
																																			chr13	49699306	49791558	KPNA3
																																			chr13	112485004	112606469	TUBGCP3
																																			chr14	69767111	69772005	SRSF5
																																			chr15	76059912	76204963	TMEM266
																																			chr15	90930179	90954093	UNC45A
																																			chr16	1153105	1221768	CACNA1H
																																			chr16	1706182	1770317	MAPK8IP3
																																			chr16	4688929	4695859	NUDT16L1
																																			chr16	86474524	86508860	FENDRR
																																			chr16	88638571	88640468	IL17C
																																			chr16	89254589	89258555	LOC105371413
																																			chr16	89828474	89871319	SPIRE2
																																			chr16	89846856	89854277	LOC105371419
																																			chr17	3923868	3964464	ATP2A3
																																			chr17	7187186	7217627	DLG4
																																			chr17	7217124	7225266	ACADVL
																																			chr17	46027334	46224903	KANSL1
																																			chr17	48548869	48574448	HOXB3
																																			chr17	74987631	75005800	CDR2L
																																			chr17	75721338	75757819	ITGB4
																																			chr17	77281498	77500593	SEPTIN9
																																			chr17	81666696	81670968	CCDC137
																																			chr17	82321023	82333766	SECTM1
																																			chr18	46080247	46104227	ATP5F1A
																																			chr18	80109250	80140346	ADNP2
																																			chr19	416588	461033	SHC2
																																			chr19	1026607	1039065	CNN2
																																			chr19	1228286	1235806	CBARP
																																			chr19	1481427	1490111	PCSK4
																																			chr19	1505017	1511714	ADAMTSL5
																																			chr19	1905398	1913447	ADAT3
																																			chr19	1905398	1926013	SCAMP4
																																			chr19	2037470	2051244	MKNK2
																																			chr19	2511218	2683691	GNG7
																																			chr19	3185929	3209575	NCLN
																																			chr19	6729913	6737302	GPR108
																																			chr19	11553045	11555467	ELOF1
																																			chr19	12995474	13098787	NFIX
																																			chr19	16892950	16975174	CPAMD8
																																			chr19	18153162	18170532	PIK3R2
																																			chr19	18899513	18919387	COPE
																																			chr19	46491190	46495867	PNMA8B
																																			chr19	51331540	51342139	VSIG10L
																																			chr20	3659247	3663399	GFRA4
																																			chr20	4148827	4187727	SMOX
																																			chr20	63400207	63459310	KCNQ2
																																			chr20	63553019	63556708	FNDC11
																																			chr21	45234339	45258730	LINC00334
																																			chr22	23786965	23838009	SMARCB1
																																			chr22	26429259	26445015	ASPHD2
																																			chr22	32205114	32273615	SLC5A4-AS1
																																			chr22	38290690	38398915	TPTEP2-CSNK1E
																																			chr22	38344664	38398926	TPTEP2
																																			chr22	38426326	38455199	KCNJ4
																																			chr22	49853843	49890080	ZBED4
																																			chr22	49991810	50012765	IL17REL
																																			chr22	50018574	50058227	TTLL8
																																			chr22	50185888	50199599	TRABD
																																			chr22	50252900	50261683	MAPK12
																																			chrX	624343	659411	SHOX
																																			chrX	1240609	1263307	LOC107985697
																																			chrX	1397024	1399412	LINC00106

## Sheet: CMA3- donors vs. CMA3+ donors
CMA3- healthy donors versus CMA3+ healthy donors
genes associated to HYPO ALU ERE					genes associated to HYPO ALU					genes associated to HYPO ERE					genes associated to HYPO					genes associated to HYPER ALU ERE					genes associated to HYPER ALU					genes associated to HYPER ERE					genes associated to HYPER
chr	txStart	txEnd	genes		chr	txStart	txEnd	genes		chr	txStart	txEnd	genes		chr	txStart	txEnd	genes		chr	txStart	txEnd	genes		chr	txStart	txEnd	genes		chr	txStart	txEnd	genes		chr	txStart	txEnd	genes
chr1	81306103	81992251	ADGRL2		chr1	27031757	27063997	LOC101928391		chr19	55090912	55117592	PPP1R12C		chr1	920242	925604	LOC107985728		chr1	23083641	23168856	LUZP1		chr1	3652515	3736201	TP73		chr19	55090912	55117592	PPP1R12C		#"chrom"	txStart	txEnd	name2
chr1	81513879	81557702	LOC101927434		chr1	27872530	27886679	THEMIS2		chr15	78593051	78620996	CHRNA3		chr1	1418419	1421276	ANKRD65		chr2	47403129	47634501	MSH2		chr1	6785453	7769706	CAMTA1		chr2	23357450	23381943	LINC02923		chr1	920242	925604	LOC107985728
chr4	127965260	128032386	ABHD18		chr1	35720212	35769978	CLSPN		chr18	48919852	48949333	SMAD7		chr1	2228318	2310213	SKI		chr5	180601505	180649600	FLT4		chr1	150265403	150282179	APH1A		chr17	1003518	1078993	ABR		chr1	1430156	1434573	LINC01770
chr6	82169986	82247744	IBTK		chr1	150364146	150476566	RPRD2		chr12	118117045	118135949	LOC101928274		chr1	6785453	7769706	CAMTA1		chr6	43517088	44461400	POLR1C		chr1	150270316	150280927	C1orf54		chr12	54000160	54003337	HOXC9		chr1	1433232	1435626	LOC107985729
chr11	36296287	36465204	PRR5L		chr1	161171309	161185007	B4GALT3		chr17	45108958	45132515	PLCD3		chr1	27534244	27603494	AHDC1		chr6	43576146	43615393	POLH		chr1	150364146	150476566	RPRD2		chr11	46332925	46380551	DGKZ		chr1	2228318	2310213	SKI
chr18	70003030	70205687	RTTN		chr5	133971914	134070987	VDAC1		chr16	1088225	1096244	C1QTNF8		chr1	40300486	40317309	COL9A2		chr6	159969081	160111504	IGF2R		chr1	161171309	161185007	B4GALT3		chr19	4247079	4269088	YJU2		chr1	2321252	2391554	MORN1
chr20	63009382	63085071	LINC01749		chr5	138285264	138331877	CDC25C		chr17	439977	445940	RFLNB		chr1	154962297	154970575	SHC1		chr7	76549340	76627982	LOC100133091		chr2	69932716	70086273	ASPRV1		chr6	43517088	44461400	POLR1C		chr1	13893385	15118043	KAZN
chr1	32204806	32222353	TMEM234		chr6	10723069	10731127	TMEM14C		chr12	109783086	109832735	TRPV4		chr1	228006997	228061271	WNT3A		chr7	76609985	76627279	POMZP3		chr2	69962262	70087015	PCBP1-AS1		chr6	44126627	44153773	TMEM63B		chr1	21596220	21669357	RAP1GAP
chr1	32209088	32216192	DCDC2B		chr7	99374253	99394805	ARPC1B		chr13	106231982	106373980	LOC107984626		chr1	228165803	228182257	IBA57		chr13	24882278	24922861	CENPJ		chr2	73352319	73385681	LOC105374804		chr16	3947608	3950444	LINC02861		chr1	22710769	22915330	EPHB2
chr8	66964102	67028554	PPP1R42		chr7	99504649	99534106	ZKSCAN5		chr6	36834885	36928964	C6orf89		chr2	1789112	2185644	MYT1L		chr13	27066153	27171781	USP12		chr2	74425834	74441937	RTKN		chr2	74461056	74465382	MOGS		chr1	25543587	25590400	LDLRAP1
chr19	10871552	10923075	CARM1		chr8	66964102	67028554	PPP1R42		chr13	38687040	38846641	FREM2		chr2	232878685	233012939	NGEF		chr13	27125532	27169135	USP12-AS1		chr2	84971160	85059472	KCMF1		chr16	1088225	1096244	C1QTNF8		chr1	33306765	33321098	A3GALT2
chr20	58839680	58903719	GNAS		chr9	92000021	92004506	LOC107987094		chr17	75272979	75289212	SLC25A19		chr2	241881362	242078722	LINC01237		chr15	50182195	50236385	SLC27A2		chr2	96325571	96330507	ITPRIPL1		chr17	1003518	1187272	ABR		chr1	85249952	85259662	C1orf52
chr20	58863755	58888810	LOC101927932		chr12	911258	990608	RAD52		chr16	11668454	11679152	SNN		chr4	2059326	2069089	NAT8L		chr16	84053762	84116942	MBTPS1		chr2	108719445	108762054	RANBP2		chr17	1180342	1185399	ABR-AS1		chr1	150996535	151006902	MINDY1
chr5	141620880	141636849	HDAC3		chr12	31996894	32017492	LOC102724618		chr22	42160012	42283927	TCF20		chr4	88090263	88231626	ABCG2		chr17	45023337	45061129	DCAKD		chr2	202376309	202567751	BMPR2		chr19	14433305	14471859	PKN1		chr1	154962297	154970575	SHC1
chr7	134289331	134316930	SLC35B4		chr12	122167718	122203471	LRRC43		chr22	21028717	21032561	SLC7A4		chr4	163323961	163332596	NPY1R		chr17	82442585	82449726	CYBC1		chr3	10164918	10243745	IRAK2		chr16	4624825	4690972	MGRN1		chr1	206470242	206496890	IKBKE
chr19	2933217	2944961	ZNF77		chr15	51037487	51293912	MIR4713HG							chr5	174724581	174730896	MSX2		chr19	45001448	45038194	RELB		chr3	11556068	11710806	VGLL4		chr12	111405106	111451623	SH2B3		chr1	206491115	206497728	C1orf147
					chr16	30989255	31001960	STX1B							chr5	178207143	178232784	PHYKPL		chr20	32358061	32438416	ASXL1		chr3	12539130	12561227	MKRN2OS		chr20	32443058	32585333	NOL4L		chr1	227728167	227781226	SNAP47
					chr17	8128337	8139209	LOC105376799							chr6	31164336	31170682	POU5F1		chrX	1462575	1537174	P2RY8		chr3	183176115	183311641	MCF2L2		chr16	86530177	86555148	MTHFSD		chr2	10439967	10448012	ODC1
					chr17	42017575	42025641	NKIRAS2							chr6	36834885	36928964	C6orf89		chr11	47465936	47565539	CELF1		chr3	196197442	196211316	ZDHHC19		chr22	42160012	42283927	TCF20		chr2	28392854	28412083	FOSL2
					chr17	82442585	82449726	CYBC1							chr6	125275349	125301967	HDDC2		chr9	33750521	33799231	PRSS3		chr4	41220073	41256727	UCHL1-DT		chr4	2059326	2069089	NAT8L		chr2	120735867	120992653	GLI2
					chr19	1597168	1605462	UQCR11							chr7	977963	1028369	C7orf50		chr1	13893385	15118043	KAZN		chr4	73259174	73308237	ANKRD17-DT		chr22	21028717	21032561	SLC7A4		chr2	231048247	231058059	LOC112268432
					chr19	2900927	2918473	ZNF57							chr7	1022932	1023026	MIR339		chr2	74557639	74645108	M1AP		chr4	85475149	86002666	ARHGAP24		chr22	26429259	26445015	ASPHD2		chr2	232878685	233012939	NGEF
					chr19	36114966	36125941	TBCB							chr7	2631985	2664802	TTYH3		chr3	49940040	50077249	RBM6		chr4	139015780	139045939	NOCT		chr2	232606056	232682776	EFHD1		chr2	241687016	241723003	ING5
					chr19	55385931	55403342	RPL28							chr7	4775622	4794397	AP5Z1		chr5	74640022	74721288	HEXB		chr4	176319965	176332245	SPCS3							chr2	241881362	242078722	LINC01237
					chr20	1787868	1844038	LOC107984104							chr7	44143212	44189439	GCK		chr7	6022246	6059175	EIF2AK1		chr5	133971914	134070987	VDAC1							chr3	4979419	4985181	BHLHE40
					chr20	35278905	35284717	EIF6							chr7	44147666	44149772	LOC105375258		chr9	33750521	33799231	PRSS3		chr6	2999893	3019755	NQO2							chr3	42547968	42601078	SEC22C
					chr20	63009382	63085071	LINC01749							chr7	44143212	44189439	GCK		chr9	111360684	111483562	ECPAS		chr6	13574216	13614107	SIRT5							chr3	42581839	42596934	SS18L2
					chr21	46161147	46162589	SPATC1L							chr7	44147666	44149772	LOC105375258		chr18	12407928	12432234	PRELID3A		chr6	41934932	42048688	CCND3							chr3	49683946	49688799	MST1
					chr22	50508217	50523334	NCAPH2							chr7	74453905	74602605	GTF2IRD1		chr2	219236597	219243631	GLB1L		chr7	32868171	32891153	KBTBD2							chr3	50347329	50350775	NPRL2
															chr7	100720467	100723700	EPO		chr1	94418085	94518663	ABCD3		chr7	66114817	66154568	CRCP							chr3	53161208	53192717	PRKCD
															chr8	737627	1708476	DLGAP2		chr2	85341954	85354528	RETSAT		chr7	75416785	75486299	POM121C							chr3	126524154	126543291	CHST13
															chr8	106270177	106752694	OXR1		chr6	41921498	41933046	BYSL		chr7	99374253	99394805	ARPC1B							chr3	126524438	126558965	C3orf22
															chr8	106520373	106657548	OXR1-AS1		chr6	148193439	148552049	SASH1		chr8	28607735	28753687	EXTL3							chr4	1211443	1247886	CTBP1
															chr8	143915152	143939275	PLEC		chr7	90211739	90237683	STEAP2		chr8	33591329	33597759	DUSP26							chr4	25234032	25279204	PI4K2B
															chr8	144262044	144291438	BOP1		chr8	66964102	67028554	PPP1R42		chr8	73420368	73746840	STAU2							chr5	177600101	177610330	B4GALT7
															chr8	144265059	144268483	SCX		chr11	117201155	117232094	PCSK7		chr8	141207168	141305960	SLC45A4							chr5	178237615	178590285	COL23A1
															chr8	144466336	144474202	KIFC2		chr15	50275388	50355198	GABPB1		chr9	34810039	34982544	PHF24							chr5	180601505	180649600	FLT4
															chr9	124481235	124507399	NR5A1		chr16	2340921	2426699	ABCA17P		chr9	69427531	69672371	APBA1							chr6	7541670	7586714	DSP
															chr9	126860638	126885878	ZBTB34		chr16	23678888	23690367	PLK1		chr9	92000021	92004506	LOC107987094							chr6	43517088	44461400	POLR1C
															chr9	127920880	127927491	PIP5KL1		chr17	5078466	5096374	ZFP3		chr9	97699624	97853080	PTCSC2							chr6	44126627	44153773	TMEM63B
															chr11	706201	727727	EPS8L2		chr18	11910410	11948088	LOC101927511		chr9	97983340	98015943	ANP32B							chr6	166968038	166973356	LOC105378120
															chr11	47465936	47565539	CELF1		chr18	12407928	12432234	PRELID3A		chr9	128166064	128204222	CIZ1							chr7	2242225	2251145	NUDT1
															chr11	47586650	47589194	FAM180B		chr19	1246267	1248509	LOC102723811		chr9	131258077	131270453	FAM78A							chr7	5306789	5397364	TNRC18
															chr11	61946721	61964462	BEST1		chr22	36510854	36529166	EIF3D		chr11	18599788	18603883	SPTY2D1OS							chr7	44143212	44189439	GCK
															chr11	61953923	61959927	LOC107984334		chr1	151612026	151699080	SNX27		chr11	47465936	47565539	CELF1							chr7	44147666	44149772	LOC105375258
															chr11	68298865	68449272	LRP5		chr6	43076313	43161715	PTK7		chr11	62832904	62839659	WDR74							chr7	74453905	74602605	GTF2IRD1
															chr12	31996894	32017492	LOC102724618		chr19	2900927	2918473	ZNF57		chr11	67119262	67258082	KDM2A							chr7	99278215	99325829	LOC105375421
															chr12	120339661	120369174	MSI1		chr2	27370615	27377535	SNX17		chr12	911258	990608	RAD52							chr7	100154422	100158723	TRAPPC14
															chr12	121712751	121776250	TMEM120B		chr16	31180109	31194871	FUS		chr12	49292630	49324576	TROAP-AS1							chr7	100826868	100867012	SLC12A9
															chr12	123260975	123268317	CDK2AP1		chr19	38251236	38256374	PPP1R14A		chr12	53006455	53042215	EIF4B							chr7	151238779	151276734	SMARCD3
															chr12	131894621	131923150	ULK1							chr12	57723760	57742161	AGAP2							chr7	157539055	158541776	PTPRN2
															chr13	95677138	95794988	DNAJC3							chr12	120469841	120498493	DYNLL1							chr7	157609874	157613147	LOC105375615
															chr13	113977782	114077955	RASA3							chr12	121712751	121776250	TMEM120B							chr8	106270177	106752694	OXR1
															chr14	105172938	105181312	NUDT14							chr12	122167718	122203471	LRRC43							chr8	106520373	106657548	OXR1-AS1
															chr16	1088225	1096244	C1QTNF8							chr12	123584551	123598582	TMED2							chr8	117794489	118111826	EXT1
															chr16	4257185	4266929	TFAP4							chr12	133104778	133130274	ZNF891							chr8	143915152	143939275	PLEC
															chr16	31472151	31477958	TGFB1I1							chr13	27977716	27988693	URAD							chr8	144262044	144291438	BOP1
															chr16	46796602	46831180	C16orf87							chr13	27980154	27988495	LOC105370132							chr8	144265059	144268483	SCX
															chr16	87601834	87698156	JPH3							chr14	28772703	28794794	LINC01551							chr8	144368936	144372871	LOC101928902
															chr16	88382958	88440753	ZNF469							chr14	58395903	58417080	TOMM20L							chr8	144496634	144505474	LOC101928953
															chr16	89921924	89936097	TUBB3							chr14	58408493	58427242	TIMM9							chr8	144503067	144507172	GPT
															chr17	439977	445940	RFLNB							chr14	105009572	105021083	CDCA4							chr9	36833268	37034268	PAX5
															chr17	17476999	17493221	MED9							chr15	50182195	50236385	SLC27A2							chr9	74952964	74997382	CARNMT1-AS1
															chr17	28897780	28903079	DHRS13							chr15	65148218	65185342	CLPX							chr9	92000021	92004506	LOC107987094
															chr17	36861673	36936661	LHX1-DT							chr15	74995561	75021495	SCAMP5							chr9	126860638	126885878	ZBTB34
															chr17	42552435	42554802	HSD17B1-AS1							chr16	425620	477656	RAB11FIP3							chr9	127920880	127927491	PIP5KL1
															chr17	42552922	42555214	HSD17B1							chr16	2026901	2039026	SLC9A3R2							chr9	129608871	129636135	NTMT1
															chr17	72403321	72592804	LINC00673							chr16	4474696	4510343	HMOX2							chr9	129612224	129622275	C9orf50
															chr17	81684010	81702121	HGS							chr16	22008110	22084654	MOSMO							chr9	133414336	133459386	ADAMTS13
															chr17	81918269	81923466	MAFG							chr16	29670587	29698699	QPRT							chr9	136006536	136095289	NACC2
															chr19	1446267	1473244	APC2							chr16	58750075	58865038	LOC107984867							chr9	136401921	136410082	ENTR1
															chr19	2252251	2256417	JSRP1							chr16	87326986	87392121	FBXO31							chr9	136842477	136848801	AJM1
															chr19	2428165	2456959	LMNB2							chr17	38733897	38746628	PCGF2							chr11	706201	727727	EPS8L2
															chr19	3976055	3985463	EEF2							chr17	59331654	59401729	YPEL2							chr11	17385245	17389327	KCNJ11
															chr19	6729913	6737302	GPR108							chr19	1597168	1605462	UQCR11							chr11	61946721	61964462	BEST1
															chr19	21483714	21503238	LINC00664							chr19	2163932	2232578	DOT1L							chr11	61953923	61959927	LOC107984334
															chr19	45913213	45914778	NANOS2							chr19	3594506	3606875	TBXA2R							chr11	61954795	61964462	BEST1
															chr20	21087603	21106358	LINC00237							chr19	4472296	4502207	HDGFL2							chr11	65892048	65900388	FOSL1
															chr20	57710182	57712780	NKILA							chr19	10092337	10102678	ANGPTL6							chr11	65961726	65979222	SART1
															chr20	63488013	63499083	EEF1A2							chr19	12525372	12551482	ZNF564							chr12	55725322	55727839	CD63
															chr21	26835754	26845409	ADAMTS1							chr19	18207964	18224493	PDE4C							chr12	109783086	109832735	TRPV4
															chr22	50252900	50261683	MAPK12							chr19	38264572	38292615	SPINT2							chr12	120469841	120498493	DYNLL1
																									chr19	55385931	55403342	RPL28							chr13	23328826	23375594	SACS
																									chr20	1787868	1844038	LOC107984104							chr13	95677138	95794988	DNAJC3
																									chr20	25673194	25696853	ZNF337							chr14	104138586	104180894	KIF26A
																									chr20	31739247	31801800	TPX2							chr14	104724200	104747315	ADSS1
																									chr20	32358061	32438416	ASXL1							chr14	105472944	105480162	CRIP2
																									chr20	63009382	63085071	LINC01749							chr15	41503636	41513827	LTK
																									chr20	64042349	64072347	TCEA2							chr16	784973	788381	RPUSD1
																									chr21	37223419	37268108	VPS26C							chr16	1088225	1096244	C1QTNF8
																									chr21	46161147	46162589	SPATC1L							chr16	87601834	87698156	JPH3
																									chrX	1462575	1537174	P2RY8							chr17	3923868	3964464	ATP2A3
																																			chr17	17476999	17493221	MED9
																																			chr17	38705272	38729795	MLLT6
																																			chr17	42552435	42554802	HSD17B1-AS1
																																			chr17	42552922	42555214	HSD17B1
																																			chr17	42679766	42699993	CNTNAP1
																																			chr17	46512709	47049128	LRRC37A2
																																			chr17	46762505	46818692	WNT3
																																			chr17	48548869	48574448	HOXB3
																																			chr17	72403321	72592804	LINC00673
																																			chr17	81684010	81702121	HGS
																																			chr17	81918269	81923466	MAFG
																																			chr17	82321023	82333766	SECTM1
																																			chr18	12991300	13125053	CEP192
																																			chr18	76357681	76495242	ZNF516
																																			chr18	79797937	79900100	KCNG2
																																			chr19	1446267	1473244	APC2
																																			chr19	2100987	2151566	AP3D1
																																			chr19	2252251	2256417	JSRP1
																																			chr19	2428165	2456959	LMNB2
																																			chr19	3185929	3209575	NCLN
																																			chr19	3224660	3297076	CELF5
																																			chr19	6729913	6737302	GPR108
																																			chr19	7637109	7647873	STXBP2
																																			chr19	7830217	7864976	EVI5L
																																			chr19	10106222	10112003	PPAN
																																			chr19	10106361	10115372	PPAN-P2RY11
																																			chr19	18637027	18667626	KLHL26
																																			chr19	21483714	21503238	LINC00664
																																			chr19	35154734	35169881	FXYD5
																																			chr19	45913213	45914778	NANOS2
																																			chr20	45109458	45116321	WFDC5
																																			chr20	59577496	59849829	PHACTR3
																																			chr20	62550452	62570764	MIR1-1HG
																																			chr20	63488013	63499083	EEF1A2
																																			chr21	26835754	26845409	ADAMTS1
																																			chr21	43789550	43803505	RRP1
																																			chr21	44939696	44976973	SLX9
																																			chr22	20437969	20443203	LOC107985588
																																			chr22	26429259	26445015	ASPHD2
																																			chr22	27748276	27801756	MN1
																																			chr22	37051724	37062496	KCTD17
																																			chr22	38290690	38398915	TPTEP2-CSNK1E
																																			chr22	38344664	38398926	TPTEP2
																																			chr22	41906048	41914750	SHISA8
																																			chr22	50252900	50261683	MAPK12
																																			chr22	50502948	50507691	LMF2
																																			chr22	50600792	50613978	MAPK8IP2

## Sheet: CMA3- patient vs. CMA3+ patient
CMA3- infertile patients versus CMA3+ infertile patients
genes associated to HYPO ALU ERE					genes associated to HYPO ALU					genes associated to HYPO ERE					genes associated to HYPO					genes associated to HYPER ALU ERE					genes associated to HYPER ALU					genes associated to HYPER ERE					genes associated to HYPER
chr	txStart	txEnd	genes		chr	txStart	txEnd	genes		chr	txStart	txEnd	genes		chr	txStart	txEnd	genes		chr	txStart	txEnd	genes		chr	txStart	txEnd	genes		chr	txStart	txEnd	genes		chr	txStart	txEnd	genes
chr1	246839097	246931224	AHCTF1		chr1	944202	959256	NOC2L		chr1	3900403	3915447	LINC01134		chr1	3900403	3915447	LINC01134		chr4	1715951	1719351	TMEM129		chr1	944202	959256	NOC2L		chr19	748412	764318	MISP		chr1	975197	981173	PERM1
chr3	42547968	42601078	SEC22C		chr1	1408347	1410684	MRPL20-DT		chr1	44405159	44651724	RNF220		chr1	44405159	44651724	RNF220		chr1	3735983	3746771	TP73-AS1		chr1	6634167	6701833	DNAJC11		chr19	4007735	4039386	PIAS4		chr1	1020101	1056119	AGRN
chr3	42581839	42596934	SS18L2		chr1	6634167	6701833	DNAJC11		chr1	44633283	44645482	LOC107984950		chr1	44633283	44645482	LOC107984950		chr17	9576641	9643387	CFAP52		chr1	15491400	15524215	CASP9		chr7	4682294	4771442	FOXK1		chr1	3454588	3481115	ARHGEF16
chr3	195274741	195443112	ACAP2		chr1	9997227	10016021	RBP7		chr1	44405159	44651724	RNF220		chr1	44405159	44651724	RNF220		chr16	11851608	11904647	RSL1D1-DT		chr1	64833228	65067746	JAK1		chr16	30053150	30070414	LOC112694756		chr1	3752397	3769555	CCDC27
chr4	164954445	164977657	TRIM61		chr1	27830781	27851676	PPP1R8		chr1	6200491	6209339	LOC107985733		chr1	6200491	6209339	LOC107985733		chr12	32399522	32611283	FGD4		chr1	150218416	150234678	ANP32E		chr17	41523616	41528308	KRT19		chr1	3772748	3775956	SMIM1
chr5	36871360	36876694	NIPBL-DT		chr1	52631437	52656877	SHISAL2A		chr1	6206003	6221292	RNF207		chr1	6206003	6221292	RNF207		chr18	36108530	36129340	SLC39A6		chr2	3645367	3702671	ALLC		chr21	45586933	45615803	LOC107985485		chr1	6424775	6456671	ESPN
chr5	157477303	157575775	ADAM19		chr1	64833228	65067746	JAK1		chr11	2376179	2397397	CD81		chr11	2376179	2397397	CD81		chr19	36543612	36605257	ZNF529		chr2	26244916	26290465	HADHB		chr21	45593653	45603056	LINC01694		chr1	6466091	6485469	PLEKHG5
chr6	41934932	42048688	CCND3		chr1	112850343	112877871	LINC01357		chr11	72080849	72110782	LRTOMT		chr11	72080849	72110782	LRTOMT		chr19	36573348	36594708	ZNF529-AS1		chr2	182909114	183038457	NCKAP1		chr20	63488013	63499083	EEF1A2		chr1	16124336	16156069	EPHA2
chr6	42011349	42017799	LOC105375059		chr1	112857089	112871973	LOC105378911		chr11	72105923	72109596	TOMT		chr11	72105923	72109596	TOMT		chr5	37063927	37249421	CPLANE1		chr2	201377206	201451458	TRAK2		chr20	64042349	64072347	TCEA2		chr1	23557925	23559501	ID3
chr6	108041408	108074741	OSTM1		chr1	150218416	150234678	ANP32E		chr12	123761994	123875315	DNAH10		chr12	123761994	123875315	DNAH10		chr22	50542302	50543299	KLHDC7B-DT		chr3	52282892	52288263	LOC107986086		chr12	121402287	121582268	KDM2B		chr1	35713876	35716911	C1orf216
chr7	151175697	151187250	ASB10		chr1	156525404	156572565	IQGAP3		chr12	123764121	123790927	LOC105370044		chr12	123764121	123790927	LOC105370044		chr12	51391316	51515763	SLC4A8		chr3	194005455	194070970	LINC02028		chr9	137110539	137114716	DPP7		chr1	36084093	36088275	TEKT2
chr8	144368936	144372871	LOC101928902		chr1	156601503	156626608	HAPLN2		chr15	79843546	79923092	ST20-MTHFS		chr15	79843546	79923092	ST20-MTHFS		chr13	52377166	52406172	THSD1		chr5	61332257	61546172	ZSWIM6		chr8	143915152	143939275	PLEC		chr1	156579722	156587719	TTC24
chr9	33041764	33076674	SMU1		chr1	156893696	156916429	PEAR1		chr15	79898841	79923752	ST20		chr15	79898841	79923752	ST20		chr14	55027130	55049489	SOCS4		chr5	133971914	134070987	VDAC1		chr3	184380053	184389829	CHRD		chr1	228406876	228416652	TRIM17
chr9	94603132	94639518	FBP1		chr1	179954772	180114875	CEP350		chr16	3947608	3950444	LINC02861		chr16	3947608	3950444	LINC02861		chr19	57499937	57518437	ZNF773		chr5	177554676	177570302	FAM193B-DT		chr2	230996120	231008040	SPATA3		chr1	228644646	228746669	RHOU
chr12	56128266	56144674	ESYT1		chr1	197201503	197478455	CRB1		chr16	188968	229420	LUC7L		chr16	188968	229420	LUC7L		chr19	58354356	58362751	ZNF497		chr5	180494372	180577965	CNOT6							chr1	228644909	228652412	DUSP5P1
chr12	117208141	117361626	NOS1		chr1	212858274	212899363	FLVCR1		chr17	78852976	78925387	TIMP2		chr17	78852976	78925387	TIMP2		chr3	97762580	97801109	ARL6		chr6	149658152	149717926	LATS1							chr2	3703574	3848008	DCDC2C
chr14	58265364	58298137	PSMA3-AS1		chr11	777577	784297	LOC171391		chr19	4007735	4039386	PIAS4		chr19	4007735	4039386	PIAS4		chr7	130070531	130135705	KLHDC10		chr6	169725487	169751580	DYNLT2							chr2	27078614	27086403	EMILIN1
chr14	102080741	102139749	HSP90AA1		chr11	46677076	46697841	ARHGAP1		chr19	4536401	4540036	LRG1		chr19	4536401	4540036	LRG1		chr2	130836913	131047253	ARHGEF4		chr7	6461088	6484152	KDELR2							chr2	27282428	27307015	TRIM54
chr15	79843546	79897014	MTHFS		chr11	64269827	64284704	BAD		chr19	11199294	11233196	DOCK6		chr19	11199294	11233196	DOCK6		chr11	134224663	134241080	VPS26B		chr7	23214007	23238635	LOC101927890							chr2	130182261	130190727	MZT2B
chr15	79843546	79923092	ST20-MTHFS		chr11	64270336	64289494	GPR137		chr19	42198597	42217677	DEDD2		chr19	42198597	42217677	DEDD2		chr1	247332053	247377232	LOC107985115		chr7	101170495	101179236	NAT16							chr2	174348021	174395712	CIR1
chr17	40140505	40172161	CASC3		chr11	72754728	72794047	STARD10		chr19	55485187	55487566	NAT14		chr19	55485187	55487566	NAT14							chr7	157004853	157009435	MNX1							chr3	52524380	52533771	NT5DC2
chr17	67377280	67697256	PITPNC1		chr12	4368226	4379712	FGF23		chr19	55151766	55157732	TNNI3		chr19	55151766	55157732	TNNI3							chr7	157006306	157007120	MNX1-AS2							chr3	195746770	195811929	MUC4
chr17	78674047	78782273	CYTH1		chr12	25205245	25250929	KRAS		chr2	26173087	26189663	GAREM2		chr2	26173087	26189663	GAREM2							chr8	1708108	1755689	LOC105377778							chr4	2059326	2069089	NAT8L
chr18	79638927	79679745	CTDP1-DT		chr12	51186935	51218062	POU6F1		chr20	62804834	62814000	OGFR		chr20	62804834	62814000	OGFR							chr8	143366622	143368635	RHPN1-AS1							chr4	3285890	3439913	RGS12
chr19	1026607	1039065	CNN2		chr12	56663348	56688009	PTGES3		chr20	63488013	63499083	EEF1A2		chr20	63488013	63499083	EEF1A2							chr9	71862451	71911193	ABHD17B							chr5	191494	196334	LRRC14B
chr19	52702812	52735044	ZNF611		chr12	109023088	109088023	USP30		chr20	49903390	49913702	SPATA2		chr20	49903390	49913702	SPATA2							chr9	127815011	127854773	ENG							chr5	470455	524449	SLC9A3
chr11	62602217	62611876	EML3		chr14	63642021	63665662	LOC105370532		chr22	37340643	37427479	ELFN2		chr22	37340643	37427479	ELFN2							chr9	129438602	129447714	LOC105376291							chr5	473235	480892	SLC9A3-AS1
chr13	102593336	102596891	LOC107984588		chr14	73275215	73458546	NUMB		chr22	23762522	23765861	C22orf15		chr22	23762522	23765861	C22orf15							chr9	131324869	131359008	LOC105376299							chr5	177456609	177472840	DBN1
chr19	40393761	40403722	PRX		chr14	73644985	73703732	DNAL1		chr3	49886470	49903632	MST1R		chr3	49886470	49903632	MST1R							chr9	137077474	137082630	UAP1L1							chr5	179797596	179802875	MGAT4B
chr19	53044739	53051680	ERVV-2		chr14	74019348	74066092	BBOF1		chr3	49899190	49911519	LOC102724438		chr3	49899190	49911519	LOC102724438							chr11	64269827	64284704	BAD							chr5	180100794	180209211	RASGEF1C
chr2	197453551	197475310	COQ10B		chr14	74941829	74955764	PGF		chr4	979034	993404	SLC26A1		chr4	979034	993404	SLC26A1							chr11	64270336	64289494	GPR137							chr6	33696763	33711700	UQCC2
chr17	2689386	2708027	CLUH		chr14	74944285	74945922	LOC107984689		chr5	179797596	179802875	MGAT4B		chr5	179797596	179802875	MGAT4B							chr12	109023088	109088023	USP30							chr6	34236872	34246231	HMGA1
chr9	131576769	131737636	RAPGEF1		chr14	95686425	95692628	TCL1B		chr6	32041152	32109338	TNXB		chr6	32041152	32109338	TNXB							chr12	118117045	118135949	LOC101928274							chr6	43517088	44461400	POLR1C
chr11	66954248	66970996	LOC105369355		chr14	102080741	102139749	HSP90AA1		chr6	166903697	166905069	RPS6KA2-AS1		chr6	166903697	166905069	RPS6KA2-AS1							chr12	131929267	131944040	PUS1							chr6	44254100	44257528	SLC35B2
chr11	68030680	68036644	NDUFS8		chr15	48408312	48645709	FBN1		chr8	144477981	144502121	PPP1R16A		chr8	144477981	144502121	PPP1R16A							chr13	24747640	24879923	RNF17							chr6	84032620	84090887	MRAP2
chr12	109023088	109088023	USP30		chr15	79843546	79897014	MTHFS		chr8	144496634	144504036	LOC101928953		chr8	144496634	144504036	LOC101928953							chr13	49912701	49936340	SPRYD7							chr6	138422042	138692616	NHSL1
chr18	36108530	36129340	SLC39A6		chr15	79843546	79923092	ST20-MTHFS		chr8	144497200	144502121	PPP1R16A		chr8	144497200	144502121	PPP1R16A							chr14	73949925	73963670	COQ6							chr6	167994186	167997077	KIF25-AS1
chr1	32204806	32222353	TMEM234		chr15	82659280	82709875	AP3B2		chr8	1708108	1755689	LOC105377778		chr8	1708108	1755689	LOC105377778							chr14	73955328	74019288	ENTPD5							chr7	1666063	1747946	ELFN1
chr1	32209088	32216192	DCDC2B		chr16	234759	266120	FAM234A		chr9	137110539	137114716	DPP7		chr9	137110539	137114716	DPP7							chr14	95686425	95692628	TCL1B							chr7	97852116	97972358	CZ1P-ASNS
chr1	85156380	85201724	SYDE2		chr16	3125528	3134882	ZNF213-AS1		chr9	136807947	136841187	RABL6		chr9	136807947	136841187	RABL6							chr15	88585570	88604603	LINC01586							chr7	101815990	102258233	CUX1
chr6	149658152	149717926	LATS1		chr16	3144290	3149946	CASP16P		chrX	47571900	47619857	SYN1		chrX	47571900	47619857	SYN1							chr16	53827	57669	SNRNP25							chr7	150944955	150962778	KCNH2
chr7	33904914	34156427	BMPER		chr16	5239751	7713343	RBFOX1																	chr16	1363204	1414704	UNKL							chr8	11769709	11787345	NEIL2
chr7	130070531	130135705	KLHDC10		chr16	75660226	75677009	CPHXL2																	chr16	3188203	3206506	OR1F1							chr8	22544989	22575495	SORBS3
chr15	66334973	66386672	TIPIN		chr16	89707132	89716558	VPS9D1																	chr16	21158348	21177202	LDAF1							chr8	63168552	63212788	YTHDF3
chr16	89720367	89740925	ZNF276		chr16	89711855	89718165	VPS9D1-AS1																	chr16	75660226	75677009	CPHXL2							chr8	85245457	85284073	CA13
chr17	42534237	42544449	NAGLU		chr17	1934676	2025334	RTN4RL1																	chr17	8128337	8139209	LOC105376799							chr8	143553386	143563062	GSDMD
chr17	55264959	55325065	HLF		chr17	2003194	2023682	LOC105371486																	chr17	8174622	8182812	LOC105371520							chr8	143915152	143950902	PLEC
chr19	17231882	17245919	NR2F6		chr17	4959225	4967450	SPAG7																	chr17	28755978	28854985	FAM222B							chr9	34621048	34629066	ARID3C
chr19	49512660	49526428	FCGRT		chr17	8128337	8139209	LOC105376799																	chr17	38733897	38746628	PCGF2							chr9	131258077	131276510	FAM78A
chr19	53044739	53051680	ERVV-2		chr17	8174622	8182812	LOC105371520																	chr18	26454909	26640344	KCTD1							chr9	132161233	132244531	NTNG2
chr20	34363270	34366321	LOC107985381		chr17	17246615	17281246	COPS3																	chr18	45983535	46072260	PSTPIP2							chr9	135907889	135914014	CAMSAP1-DT
chr20	34363272	34511393	ITCH		chr17	20009300	20239427	SPECC1																	chr19	507496	519654	TPGS1							chr9	136401921	136410082	ENTR1
chr22	50542302	50543299	KLHDC7B-DT		chr17	41801951	41812602	P3H4																	chr19	896502	902434	R3HDM4							chr9	136807947	136841187	RABL6
chrX	276355	303356	PLCXD1		chr17	44794987	44830811	GJC1																	chr19	1383903	1389732	NDUFS7							chr11	57484530	57514042	SLC43A1
chrX	119895892	119903659	AKAP14		chr18	508567	515294	LINC01925																	chr19	1446267	1473244	APC2							chr11	63998553	64166652	MACROD1
chr6	3254495	3268052	PSMG4		chr18	2916993	3011947	LPIN2																	chr19	10271119	10286615	ICAM1							chr11	64035930	64119171	FLRT1
chr8	100916522	100950571	YWHAZ		chr19	1026607	1039065	CNN2																	chr19	35851634	35867146	KIRREL2							chr11	66314493	66317044	CD248
chr2	27370615	27377535	SNX17		chr19	6752159	6761719	SH2D3A																	chr19	35862914	35869287	LOC107985317							chr11	130314992	130403657	ZBTB44-DT
chr7	73567536	73578387	TBL2		chr19	9853717	9913801	OLFM2																	chr19	55385931	55403342	RPL28							chr12	48987780	48988743	LOC105369756
chr7	76201895	76287287	SRRM3		chr19	10271119	10286615	ICAM1																	chrX	2903971	2929339	ARSD							chr12	53043188	53054438	LOC283335
chr9	81689712	81776900	TLE1-DT		chr19	35742463	35745418	U2AF1L4																											chr12	53046979	53064372	TNS2
chr9	125241662	125261113	HSPA5-DT		chr19	36127948	36140021	LOC105372385																											chr12	57128482	57213361	LRP1
chr11	64291721	64304769	KCNK4-TEX40		chr19	38403134	38409088	FAM98C																											chr12	118117045	118135949	LOC101928274
chr11	64300357	64304770	CATSPERZ		chr19	44891225	44901511	TOMM40																											chr12	121648741	121669654	MORN3
chr17	49248242	49258665	FLJ40194		chr19	45407333	45450766	ERCC1																											chr12	121663495	121690427	LOC105370034
chr19	12525372	12551482	ZNF564		chr19	48837091	48865590	PLEKHA4																											chr12	124776855	124863864	SCARB1
					chr19	49512660	49526428	FCGRT																											chr12	132196371	132329589	GALNT9
					chr19	55158660	55166722	DNAAF3																											chr13	49699306	49791558	KPNA3
					chr19	55159338	55164288	DNAAF3-AS1																											chr14	20588223	20607221	LOC254028
					chr19	55385931	55403342	RPL28																											chr14	91271322	91417546	CCDC88C
					chr2	9565081	9573281	LOC101929643																											chr14	93207255	93229215	UBR7
					chr2	27442380	27444297	KRTCAP3																											chr14	99169286	99272197	BCL11B
					chr2	37231657	37249160	NDUFAF7																											chr14	104689617	104704809	INF2
					chr2	42494109	42756946	MTA3																											chr15	27719007	28083018	OCA2
					chr2	48314298	48379295	FOXN2																											chr15	45092649	45114172	DUOX2
					chr2	68178856	68252532	PPP3R1																											chr15	65053336	65076667	RASL12
					chr2	86213992	86337065	REEP1																											chr15	93035270	93073156	RGMA
					chr2	168422616	168457158	LOC102724081																											chr15	100879830	100916626	ALDH1A3
					chr2	169584342	169641406	PPIG																											chr16	188968	229420	LUC7L
					chr2	197453551	197475310	COQ10B																											chr16	1790412	1794908	IGFALS
					chr2	197500378	197553699	HSPE1-MOB4																											chr16	1972052	1982929	TBL3
					chr2	206443531	206621127	ADAM23																											chr16	4257185	4266929	TFAP4
					chr2	218450250	218568351	USP37																											chr16	31073664	31083093	ZNF646
					chr2	237966944	238099413	UBE2F-SCLY																											chr16	87601834	87698156	JPH3
					chr2	241687016	241723003	ING5																											chr16	87949215	88077318	BANP
					chr20	34955867	35002437	MYH7B																											chr16	88382958	88440753	ZNF469
					chr20	36306338	36528633	DLGAP4																											chr17	1003518	1229710	ABR
					chr20	44475869	44494601	TTPAL																											chr17	18225592	18242632	LLGL1
					chr20	50731579	50753741	PARD6B																											chr17	57861242	57955412	CUEDC1
					chr20	50794893	50877177	BCAS4																											chr17	61399842	61409466	TBX2
					chr20	63743669	63832332	ZBTB46																											chr17	81927828	81930753	MAFG-DT
					chr20	63774241	63831158	ZBTB46																											chr18	76978832	77132783	MBP
					chr21	10413496	10518274	BAGE2																											chr18	79395929	79467553	NFATC1
					chr21	34516441	34613843	RCAN1																											chr18	79797937	79900100	KCNG2
					chr21	37223419	37268108	VPS26C																											chr19	748412	764318	MISP
					chr21	41464304	41508158	TMPRSS2																											chr19	1248551	1259143	MIDN
					chr22	38509153	38570180	DMC1																											chr19	6677703	6720650	C3
					chr22	41699502	41799454	MEI1																											chr19	6729913	6737302	GPR108
					chr3	10164918	10243745	IRAK2																											chr19	7830217	7864976	EVI5L
					chr3	42547968	42601078	SEC22C																											chr19	15451623	15464544	RASAL3
					chr3	42581839	42596934	SS18L2																											chr19	18153162	18170532	PIK3R2
					chr3	177294441	177323435	LINC00501																											chr19	47713421	47743134	EHD2
					chr3	183176115	183311641	MCF2L2																											chr19	51331540	51342139	VSIG10L
					chr3	197889076	197959991	IQCG																											chr19	55262222	55279856	HSPBP1
					chr3	197950189	197956610	RPL35A																											chr19	55283996	55312562	BRSK1
					chr4	4188725	4226929	OTOP1																											chr19	55308868	55334034	TMEM150B
					chr4	55427902	55545932	CLOCK																											chr20	62410236	62427539	RBBP8NL
					chr4	80321264	80626935	CFAP299																											chr20	62804834	62814000	OGFR
					chr4	98261380	98443858	RAP1GDS1																											chr21	44285875	44298648	AIRE
					chr4	151120280	151175552	SH3D19																											chr21	44805616	44818062	SUMO3
					chr4	151124209	151141113	LOC107986196																											chr22	49414523	49657519	MIR3667HG
					chr4	164954445	164977657	TRIM61																											chr22	49991810	50012765	IL17REL
					chr4	165070607	165112860	TMEM192																											chr22	50672822	50733212	SHANK3
					chr5	79236130	79327211	JMY																											chrX	2903971	2929339	ARSD
					chr5	133971914	134070987	VDAC1
					chr5	157477303	157575775	ADAM19
					chr5	159157408	159207648	RNF145
					chr5	177554676	177570302	FAM193B-DT
					chr5	179911650	180071742	RNF130
					chr6	30653126	30673006	DHX16
					chr6	41452907	41505001	LOC112267957
					chr6	47477745	47603917	CD2AP
					chr6	73423710	73452297	CGAS
					chr6	107028198	107051586	MTRES1
					chr6	151239814	151358537	AKAP12
					chr7	30496620	30504829	GGCT
					chr7	97852116	97972358	CZ1P-ASNS
					chr7	101170495	101179236	NAT16
					chr7	106090504	106112312	SYPL1
					chr8	98041720	98045545	RPL30
					chr9	94603132	94639518	FBP1
					chr9	109130292	109167249	FRRS1L
					chr9	124862129	124877733	ARPC5L
					chr9	130053905	130130024	GPR107
					chrX	23667492	23686397	PRDX4
					chrX	46837042	46882358	RP2
					chrX	130110632	130184873	RAB33A
