# Supplementary material for: Altered DNA methylation in estrogen-responsive repetitive sequences of spermatozoa of infertile men with shortened anogenital distance
Source: Clin Epigenetics. 2022 Dec 26;14:185. doi: 10.1186/s13148-022-01409-1 (PMC9793642; doi:10.1186/s13148-022-01409-1)
Supplement: Supplementary file 5 — Additional file 5: Genes associated to regulatory TE in sperm fractions sorted based on YOPRO. [file 13148_2022_1409_MOESM5_ESM.xlsx]

## Sheet: YOPRO- infert vs. YOPRO- donor
YOPRO- Infertile patients versus YOPRO- healthy donors
genes associated to HYPO ALU ERE					genes associated to HYPO ALU					genes associated to HYPO ERE					genes associated to HYPO					genes associated to HYPER ALU ERE					genes associated to HYPER ALU					genes associated to HYPER ERE					genes associated to HYPER
chr	txStart	txEnd	genes		chr	txStart	txEnd	games		chr	txStart	txEnd	genes		chr	txStart	txEnd	genes		chr	txStart	txEnd	genes		chr	txStart	txEnd	genes		chr	txStart	txEnd	genes		chr	txStart	txEnd	genes
chr1	1471731	1490326	ATAD3B		chr1	9997227	10016021	RBP7		chr1	2034985	2047447	LOC105378590		chr1	1335277	1349141	DVL1		chr1	50437027	50960267	FAF1		chr1	9997227	10016021	RBP7		chr1	155289292	155300952	PKLR		chr1	1311596	1324604	INTS11
chr1	109078319	109090737	TMEM167B-DT		chr1	15834214	15848147	SPEN-AS1		chr12	132725502	132761832	ANKLE2		chr1	3487960	3624768	MEGF6		chr1	50934278	50959742	LOC112268262		chr1	25861483	25875708	PAQR7		chr11	44260439	44310139	ALX4		chr1	1335277	1349141	DVL1
chr1	205607942	205632011	ELK4		chr1	183471992	183554185	SMG7		chr15	22212388	22255782	LOC101928039		chr1	6466091	6485469	PLEKHG5		chr13	49982548	50125541	DLEU2		chr1	226360690	226408093	PARP1		chr17	44353214	44359103	FAM171A2		chr1	3487960	3624768	MEGF6
chr12	2742625	2812924	ITFG2-AS1		chr11	518966	554916	LRRC56		chr16	1972052	1982929	TBL3		chr1	9539464	9585173	SLC25A33		chr15	72474329	72602987	ARIH1		chr12	112405188	112418835	RPL6		chr17	81509970	81512799	ACTG1		chr1	6466091	6485469	PLEKHG5
chr13	49982548	50125541	DLEU2		chr11	124766491	124798230	MSANTD2		chr17	81509970	81512799	ACTG1		chr1	13893385	15118043	KAZN		chr17	36475917	36486580	LOC105371749		chr12	118117045	118135949	LOC101928274		chr19	35040505	35066573	HPN		chr1	16974501	16980620	MFAP2
chr16	84053762	84116942	MBTPS1		chr12	25205245	25250929	KRAS		chr19	1505017	1513020	ADAMTSL5		chr1	147172746	147295762	CHD1L		chr17	82614561	82648294	WDR45B		chr13	44373522	44397714	SERP2		chr19	35059058	35106304	HPN-AS1		chr1	19664874	19680966	HTR6
chr16	89707132	89716558	VPS9D1		chr12	51951695	51983992	ACVR1B		chr19	17951289	18000085	KCNN1		chr1	155289292	155300952	PKLR		chr19	13882347	13906117	BRME1		chr15	51983275	52014217	LOC112268149		chr2	232406843	232410714	ALPG		chr2	3703574	3848008	DCDC2C
chr16	89711855	89718165	VPS9D1-AS1		chr12	110533244	110583035	PPTC7		chr19	35704480	35717048	ZBTB32		chr1	228082707	228099210	ARF1		chr19	18929200	18939049	HOMER3		chr16	3088889	3099294	ZSCAN10		chr3	126394892	126421777	CFAP100		chr2	20552933	20651107	HS1BP3
chr17	43833415	43846505	LOC107984979		chr12	117141990	117190470	FBXO21		chr2	63892148	64019419	VPS54		chr11	215029	236342	SIRT3		chr2	170928476	170967130	GORASP2		chr16	48354580	48384800	SIAH1		chr4	705831	770089	PCGF3		chr2	71453153	71686763	DYSF
chr17	76726040	76733880	METTL23		chr12	118117045	118135949	LOC101928274		chr2	99545418	100105583	AFF3		chr11	706201	727727	EPS8L2		chr3	52535985	52540527	SMIM4		chr17	50050348	50055739	PICART1							chr2	238100339	238133287	ESPNL
chr19	2841474	2860471	ZNF555		chr13	91347819	91354575	MIR17HG		chr20	62238520	62296183	OSBPL2		chr11	46332925	46380551	DGKZ		chr4	2741647	2756336	TNIP2		chr19	2252252	2260813	JSRP1							chr3	13650720	13746635	LINC00620
chr19	10416772	10469630	PDE4A		chr14	100239143	100282788	YY1		chr4	587324	670130	PDE6B		chr11	63998553	64166652	MACROD1		chr7	151175697	151187250	ASB10		chr19	14305457	14363990	LINC01841							chr3	57197837	57227615	HESX1
chr2	3645367	3702671	ALLC		chr15	51983275	52014217	LOC112268149		chr6	158232235	158511828	TULP4		chr11	65181372	65212006	CAPN1		chr8	37796882	37843977	ADGRA2		chr19	14333742	14343913	LINC01842							chr3	128910185	129026522	CFAP92
chr20	52084010	52191779	ZFP64		chr15	74919790	74938073	COX5A		chr9	94726668	95016176	AOPEP		chr11	66278174	66284206	CNIH2							chr19	48170661	48197621	ZSWIM9							chr3	129001303	129040742	EFCC1
chr20	63195428	63215556	YTHDF1		chr15	88585570	88605110	LINC01586							chr11	134331987	134360716	GLB1L2							chr19	50337681	50372899	LOC105372437							chr3	195863363	195896775	TNK2
chr22	19179472	19291714	CLTCL1		chr15	100849751	100865457	GCAWKR							chr11	134378503	134388984	B3GAT1							chr19	55528610	55537133	SBK2							chr4	1574054	1683993	FAM53A
chr3	37452140	37823507	ITGA9		chr16	46406	53608	POLR3K							chr12	1791962	1918652	CACNA2D4							chr2	200488957	200510068	KCTD18							chr4	181447612	182803020	TENM3
chr4	139057219	139177218	ELF2		chr16	3088889	3099294	ZSCAN10							chr12	3077376	3286561	TSPAN9							chr22	17787648	18024561	MICAL3							chr5	180601505	180649600	FLT4
chr4	184843295	184855652	MIR3945HG		chr16	4257185	4268207	TFAP4							chr12	53954902	53958956	HOXC12							chr22	19756702	19779546	TBX1							chr6	117265557	117273565	VGLL2
chr4	186840661	187061215	LOC102723906		chr16	31489474	31508389	RUSF1							chr14	23306832	23311751	BCL2L2							chr22	23180508	23318037	BCR							chr6	138422042	138692616	NHSL1
chr5	181039871	181061525	BTNL9		chr16	87881548	87936529	CA5A							chr14	23306832	23326163	BCL2L2-PABPN1							chr4	2793084	2841096	SH3BP2							chr6	165327286	165988115	PDE10A
chr6	158232235	158511828	TULP4		chr16	89644434	89657708	CHMP1A							chr14	31420757	31452883	HEATR5A-DT							chr6	36594361	36605600	SRSF3							chr6	165924047	165988039	LINC00473
chr7	17298651	17346147	AHR		chr17	46027334	46224903	KANSL1							chr14	46840091	47675605	MDGA2							chr7	130880991	131109925	LINC-PINT							chr6	170266668	170276762	LOC285804
chr8	101460957	101492534	LOC107986961		chr17	68413622	68533431	PRKAR1A							chr14	64880656	64902128	LOC105370534							chr9	136648609	136660421	HSPC324							chr6	170272473	170279469	LINC01624
chrX	2751103	2816500	XG		chr17	81666696	81670968	CCDC137							chr14	101632320	101731310	LINC02320							chr9	136654752	136663623	EGFL7							chr7	897899	920877	ADAP1
					chr19	1026607	1039065	CNN2							chr14	103556550	103562320	BAG5							chrX	40051245	40177254	BCOR							chr7	27107009	27140239	HOXA3
					chr19	5205502	5340789	PTPRS							chr15	22212388	22255782	LOC101928039							chrX	71254912	71272321	LOC105373247							chr7	27121918	27128760	HOXA-AS2
					chr19	5805066	5828324	NRTN							chr15	31475397	31870673	OTUD7A							chrX	71366356	71530525	TAF1							chr7	44217153	44325594	CAMK2B
					chr19	14119511	14136589	ASF1B							chr15	68518372	68727806	CORO2B																	chr7	100874970	100888664	SRRT
					chr19	38303557	38315780	YIF1B							chr15	100879830	100916626	ALDH1A3																	chr7	151556123	151790627	PRKAG2
					chr2	24076832	24169638	FAM228B							chr16	1510426	1607297	IFT140																	chr7	157539055	158541776	PTPRN2
					chr2	111898606	112029561	MERTK							chr16	1580526	1610328	LOC105371046																	chr7	158856562	158958695	DYNC2I1
					chr2	206114816	206159209	NDUFS1							chr16	2852728	2858630	PRSS22																	chr8	42896977	43030535	HOOK3
					chr2	226800158	226999210	RHBDD1							chr16	11248902	11382006	LOC105371082																	chr8	144789768	144792390	RPL8
					chr2	232878685	233012939	NGEF							chr16	29816151	29822489	PAGR1																	chr9	127920880	127930777	PIP5KL1
					chr22	19179472	19291714	CLTCL1							chr16	55323759	55330760	IRX6																	chr9	128945529	128947603	DOLK
					chr22	41969442	41998221	SEPTIN3							chr16	67645003	67657569	CARMIL2																	chr9	136647121	136653678	LOC102724193
					chr3	3148489	3179701	CRBN							chr16	75111863	75116763	LDHD																	chr9	136648609	136660421	HSPC324
					chr3	47476218	47482470	LOC105377073							chr17	5501395	5584509	NLRP1																	chr11	706201	727727	EPS8L2
					chr3	184335923	184346275	FAM131A							chr17	28599132	28617377	SPAG5-AS1																	chr11	1554050	1568995	DUSP8
					chr3	194005455	194070970	LINC02028							chr17	32485027	32491256	CDK5R1																	chr11	65181372	65212006	CAPN1
					chr4	82374329	82384027	HNRNPD-DT							chr17	39668018	39670475	PNMT																	chr12	6494101	6531955	NCAPD2
					chr4	98261380	98443858	RAP1GDS1							chr17	42659283	42667006	TUBG2																	chr12	53954902	53958956	HOXC12
					chr4	184843295	184855652	MIR3945HG							chr17	44175972	44186717	ASB16-AS1																	chr12	92146084	92167560	BTG1-DT
					chr5	38937919	39074389	RICTOR							chr17	75721338	75757819	ITGB4																	chr12	92146241	92160357	LOC107984023
					chr5	61332257	61546172	ZSWIM6							chr17	75751468	75765192	GALK1																	chr12	123973214	124316024	ZNF664-RFLNA
					chr5	79236130	79327211	JMY							chr17	81029132	81034719	BAIAP2-DT																	chr12	124289163	124316024	RFLNA
					chr5	181039871	181061525	BTNL9							chr18	8705555	8832778	MTCL1																	chr13	111972309	112108015	SOX1-OT
					chr6	3018958	3023890	HTATSF1P2							chr18	13217605	13652751	LDLRAD4																	chr14	104800553	104804712	ZBTB42
					chr6	3118375	3153198	BPHL							chr18	78979817	78998969	SALL3																	chr15	32718003	32734665	GREM1
					chr6	30234038	30326134	HCG17							chr18	79395929	79467553	NFATC1																	chr15	96127359	96327118	NR2F2-AS1
					chr6	30287396	30327156	HCG18							chr18	79797937	79900100	KCNG2																	chr16	287439	352686	AXIN1
					chr6	89094817	89165565	PM20D2							chr19	896502	902434	R3HDM4																	chr16	29816151	29822489	PAGR1
					chr6	89095956	89117516	SRSF12							chr19	1026607	1039065	CNN2																	chr16	75111863	75116763	LDHD
					chr6	109390214	109440628	PPIL6							chr19	1446267	1473244	APC2																	chr16	89828474	89871319	SPIRE2
					chr7	6461088	6484152	KDELR2							chr19	1852398	1863579	KLF16																	chr16	89846856	89854277	LOC105371419
					chr7	100336064	100367831	STAG3L5P-PVRIG2P-PILRB							chr19	1941148	1981338	CSNK1G2																	chr17	4004444	4143020	ZZEF1
					chr7	107168986	107200301	HBP1							chr19	1985447	2015714	BTBD2																	chr17	30378926	30469989	CPD
					chr7	129611719	129757076	NRF1							chr19	2096668	2099588	IZUMO4																	chr17	36861673	36936661	LHX1-DT
					chr8	73420368	73746840	STAU2							chr19	2163932	2232578	DOT1L																	chr17	39668018	39670475	PNMT
					chr8	124306188	124372701	TMEM65							chr19	7926717	7943666	TIMM44																	chr17	44353214	44359103	FAM171A2
					chr9	33817159	33920399	UBE2R2							chr19	8444574	8489114	HNRNPM																	chr17	48548869	48590241	HOXB3
					chr9	37800553	37867664	DCAF10							chr19	10566459	10568979	CDKN2D																	chr17	81239310	81241298	NDUFAF8
					chr9	69121005	69255201	TJP2							chr19	18593236	18606799	CRLF1																	chr18	8705555	8832778	MTCL1
					chr9	88388443	88478694	SPIN1							chr19	19528900	19533355	YJEFN3																	chr19	896502	902434	R3HDM4
					chrX	2691294	2736437	CD99							chr19	29606282	29617237	POP4																	chr19	1524076	1536046	PLK5
					chrX	2751103	2816500	XG							chr19	40191425	40215575	MAP3K10																	chr19	2163932	2232578	DOT1L
															chr19	50432891	50466321	MYBPC2																	chr19	18593236	18606799	CRLF1
															chr19	55428739	55443300	SHISA7																	chr19	38647648	38731589	ACTN4
															chr2	3703574	3848008	DCDC2C																	chr19	49119388	49151030	PPFIA3
															chr2	20552933	20651107	HS1BP3																	chr19	54447620	54462022	LENG8
															chr2	42083473	42097793	LOC105374531																	chr20	1180568	1185070	TMEM74B
															chr2	96497642	96508157	NEURL3																	chr20	32443058	32585333	NOL4L
															chr2	130182261	130190727	MZT2B																	chr20	62841004	62861822	TCFL5
															chr2	169811756	169824872	METTL5																	chr20	63343222	63361349	CHRNA4
															chr2	238244037	238290102	PER2																	chr22	21549446	21624034	UBE2L3
															chr20	1180568	1185070	TMEM74B																	chr22	31618490	31630835	PISD
															chr21	31668986	31732099	SCAF4																	chr22	46361173	46537620	CELSR1
															chr21	44300039	44327373	PFKL																	chr22	50252900	50261683	MAPK12
															chr22	50201010	50217616	SELENOO																	chrX	276355	303356	PLCXD1
															chr22	50205234	50211338	LOC105373095																	chrX	129980284	130058081	BCORL1
															chr22	50252900	50261683	MAPK12
															chr22	50600792	50613978	MAPK8IP2
															chr3	13650720	13746635	LINC00620
															chr3	113019065	113143936	NEPRO-AS1
															chr3	128910185	129026522	CFAP92
															chr3	129001303	129040742	EFCC1
															chr3	128910185	129026522	CFAP92
															chr3	129001303	129040742	EFCC1
															chr4	705831	770089	PCGF3
															chr4	986996	1004557	IDUA
															chr4	86934605	87134543	AFF1
															chr4	139301498	139390636	NAA15
															chr4	184843295	184855652	MIR3945HG
															chr5	2707929	2751582	IRX2
															chr5	73120574	73131809	TMEM171
															chr5	172209644	172283797	UBTD2
															chr5	178113505	178127034	N4BP3
															chr5	180843579	180861249	ZFP62
															chr5	181039871	181061525	BTNL9
															chr6	32041152	32109338	TNXB
															chr6	107867755	107958208	SEC63
															chr6	138161689	138344663	ARFGEF3
															chr6	138422042	138692616	NHSL1
															chr6	158232235	158511828	TULP4
															chr6	168292829	168319777	DACT2
															chr7	978487	1138065	C7orf50
															chr7	1059927	1069116	LOC107986755
															chr7	978487	1138065	C7orf50
															chr7	27107009	27140239	HOXA3
															chr7	27121918	27128760	HOXA-AS2
															chr7	127652193	128092593	SND1
															chr7	150944955	150962778	KCNH2
															chr8	42896977	43030535	HOOK3
															chr8	73241330	73285932	C8orf89
															chr8	97775787	97853013	LAPTM4B
															chr8	139600837	139703082	KCNK9
															chr8	142702251	142726973	LNCOC1
															chr8	143915152	143939275	PLEC
															chr8	144064060	144080648	EXOSC4
															chr8	144466336	144474202	KIFC2
															chr8	144837977	144853516	COMMD5
															chr9	35162008	35405335	UNC13B
															chr9	75890645	76359843	PCSK5
															chr9	83739420	83806350	GKAP1
															chr9	137139091	137168759	GRIN1
															chr9	137605640	137615360	ARRDC1
															chrX	2751103	2816500	XG

## Sheet: YOPRO+ infert vs. YOPRO+ donor
YOPRO+ Infertile patients versus YOPRO+ healthy donors
genes associated to HYPO ALU ERE					genes associated to HYPO ALU					genes associated to HYPO ERE					genes associated to HYPO					genes associated to HYPER ALU ERE					genes associated to HYPER ALU					genes associated to HYPER ERE					genes associated to HYPER
chr	txStart	txEnd	genes		chr	txStart	txEnd	genes		chr	txStart	txEnd	genes		chr	txStart	txEnd	genes		chr	txStart	txEnd	genes		chr	txStart	txEnd	genes		chr	txStart	txEnd	genes		chr	txStart	txEnd	genes
chr12	6169833	6181031	LOC105369623		chr1	944202	959256	NOC2L		chr19	4304597	4323836	FSD1		chr1	923922	944574	SAMD11		chr1	45694323	45750653	IPP		chr1	944202	959256	NOC2L		chr1	15388357	15413823	EFHD2-AS1		chr1	15388357	15413823	EFHD2-AS1
chr13	49982548	50125541	DLEU2		chr1	12063302	12144207	TNFRSF8		chr5	69350983	69369520	AK6		chr1	6206003	6221292	RNF207		chr11	64823051	64844653	CDC42BPG		chr1	1635224	1659004	CDK11B		chr1	15409887	15430339	EFHD2		chr1	15409887	15430339	EFHD2
chr13	50082168	50528643	DLEU1		chr1	38862489	38873378	MYCBP		chr5	69364742	69369520	TAF9		chr1	12063302	12144207	TNFRSF8		chr14	21384092	21391806	LOC107984643		chr2	26173087	26189663	GAREM2		chr12	564295	663445	NINJ2		chr12	564295	663445	NINJ2
chr15	82543200	82647363	CPEB1		chr1	38862489	38881626	GJA9-MYCBP		chr6	154733377	154834244	SCAF8		chr1	22563488	22589621	EPHA8		chr14	21385198	21437275	CHD8		chr2	39437415	39601344	MAP4K3-DT		chr15	90184919	90229660	SEMA4B		chr15	90184919	90229660	SEMA4B
chr15	32718003	32734665	GREM1		chr1	38862492	38873348	MYCBP		chr9	121566882	121785530	DAB2IP		chr1	36084093	36088275	TEKT2		chr15	82543200	82647363	CPEB1		chr2	195575943	195737700	SLC39A10		chr19	18153162	18170532	PIK3R2		chr19	18153162	18170532	PIK3R2
chr16	57256096	57284672	PLLP		chr2	151409901	151482172	RIF1							chr1	45016398	45206605	ZSWIM5		chr17	45023337	45061129	DCAKD		chr2	218859804	218874233	WNT6		chr19	35268961	35279821	USF2		chr19	35268961	35279821	USF2
chr16	3263767	3267567	LINC00921		chr2	230984367	230996032	SPATA3-AS1							chr1	159872363	159900165	CFAP45		chr17	75941506	75979166	ACOX1		chr2	230984367	230996032	SPATA3-AS1		chr19	8322583	8343208	KANK3		chr19	8322583	8343208	KANK3
chr17	7315627	7329335	NEURL4		chr3	127571231	127598231	TPRA1							chr1	201403783	201421730	TNNI1		chr17	29255838	29294148	NUFIP2		chr3	27372720	27484208	SLC4A7		chr20	63956702	63965504	ZNF512B		chr20	63956702	63965504	ZNF512B
chr17	75941506	75979166	ACOX1		chr4	39822862	39977911	PDS5A							chr2	1631886	1744515	PXDN		chr19	39515112	39520686	SELENOV		chr3	48157145	48188417	CDC25A		chr8	144477981	144502121	PPP1R16A		chr8	144477981	144502121	PPP1R16A
chr18	46803217	46917507	PIAS2		chr4	88523842	88708539	HERC3							chr2	15940549	15947004	MYCN		chr2	201071783	201085750	NDUFB3		chr3	50350861	50354069	CYB561D2		chr8	144496634	144504036	LOC101928953		chr8	144496634	144504036	LOC101928953
chr19	55132697	55149206	TNNT1		chr5	172285596	172298376	LOC100288254							chr2	39168044	39243983	CDKL4		chr2	99337388	99401326	EIF5B		chr3	68975219	69013274	EOGT		chr8	144497200	144502121	PPP1R16A		chr8	144497200	144502121	PPP1R16A
chr2	201071783	201085750	NDUFB3		chr5	174615580	174621859	LOC105377740							chr2	206203375	206266243	CMKLR2-AS		chr2	61744555	61764595	LOC107985767		chr3	115623509	115721483	GAP43		chr8	144496634	144504036	LOC101928953		chr8	144496634	144504036	LOC101928953
chr2	97080737	97094835	FAHD2B		chr6	30676388	30686645	PPP1R18							chr2	232520387	232525716	PRSS56		chr22	18077989	18105396	PEX26		chr3	129893870	129908912	TMCC1-DT		chr8	144497200	144502121	PPP1R16A		chr8	144497200	144502121	PPP1R16A
chr22	50309029	50327012	DENND6B		chr6	35726761	35736947	LOC285847							chr2	235494042	236131793	AGAP1		chr3	27372720	27484208	SLC4A7		chr3	136148916	136194468	MSL2		chr8	144496634	144504036	LOC101928953		chr8	144496634	144504036	LOC101928953
chr3	136148916	136194468	MSL2		chr6	125780942	125931111	NCOA7							chr3	128910185	129026522	CFAP92		chr5	55112970	55173177	CDC20B		chr4	2793084	2841096	SH3BP2		chr8	144497200	144502121	PPP1R16A		chr8	144497200	144502121	PPP1R16A
chr3	122416205	122443247	WDR5B-DT		chr7	35754963	35800625	SEPTIN7-DT							chr3	129001303	129040742	EFCC1		chr5	55160154	55167297	GPX8		chr4	9771124	9982928	SLC2A9		chr9	136117791	136124365	LOC107987142		chr9	136117791	136124365	LOC107987142
chr4	88523842	88708539	HERC3		chr7	138460258	138589996	TRIM24							chr3	128910185	129026522	CFAP92		chr5	172285596	172298376	LOC100288254		chr4	39822862	39977911	PDS5A
chr5	69350983	69369520	AK6		chr8	66964102	67028554	PPP1R42							chr3	129001303	129040742	EFCC1		chr6	45328329	45551082	RUNX2		chr5	40711575	40755961	TTC33
chr5	69364742	69369520	TAF9		chr9	135932968	135961373	UBAC1							chr3	129893870	129908912	TMCC1-DT		chr6	165327286	165988115	PDE10A		chr5	115296927	115326115	LOC105379129
chr5	172285596	172298376	LOC100288254		chr11	62728116	62736219	TTC9C							chr4	499209	540200	PIGG		chr7	78017054	79453559	MAGI2		chr5	154389768	154445822	SAP30L-AS1
					chr11	90200428	90223049	CHORDC1							chr4	42397487	42402487	SHISA3		chr9	34810039	34982544	PHF24		chr5	177133014	177300213	NSD1
					chr11	123358298	123620489	GRAMD1B							chr4	181447612	182803020	TENM3		chr9	76441665	76507416	GCNT1		chr6	108123632	108159395	OSTM1-AS1
					chr12	8822553	8875929	A2ML1							chr5	77030403	77065234	AGGF1							chr7	73593200	73624522	MLXIPL
					chr13	100089019	100341950	PCCA							chr5	173314722	173328414	STC2							chr8	143684478	143695385	ZNF707
					chr15	22786224	22829789	NIPA1							chr5	176810558	176880898	UNC5A							chr9	96500110	96618944	CDC14B
					chr15	32718003	32734665	GREM1							chr6	9704977	10211608	OFCC1							chr9	98056727	98083083	NANS
					chr16	5033701	5042971	NAGPA-AS1							chr7	5926135	5970609	RSPH10B							chr9	98072013	98119420	TRIM14
					chr16	31435433	31442789	ZNF843							chr7	140925085	140993771	LOC105375536							chr9	118644348	118732791	LOC102724929
					chr16	69187163	69309052	SNTB2							chr9	34810039	34982544	PHF24							chr9	118679670	118745312	LINC02578
					chr16	89969774	89972496	CENPBD1P							chr9	129488659	129513686	LINC00963							chr9	135932968	135961373	UBAC1
					chr17	29390362	29551903	TAOK1							chr9	135499964	135504673	MRPS2							chr9	137306895	137423162	EXD3
					chr19	10922184	10928615	YIPF2							chr9	135932968	135961373	UBAC1							chr11	64823051	64844653	CDC42BPG
					chr20	63009382	63085071	LINC01749							chr11	70467853	71252577	SHANK2							chr11	90200428	90223049	CHORDC1
					chr21	32563491	32612377	CFAP298-TCP10L							chr11	77128191	77212588	MYO7A							chr11	100687287	100993941	ARHGAP42
					chr21	32599353	32612377	CFAP298							chr11	132403360	133532460	OPCML							chr12	51061204	51082981	CSRNP2
					chr22	41946948	41958939	SMIM45							chr12	56998835	57006546	ZBTB39							chr12	92772508	92975228	EEA1
					chrX	2691294	2736437	CD99							chr12	109088188	109093472	ALKBH2							chr14	39031918	39103235	SEC23A
															chr12	132710841	132719167	PGAM5							chr15	22786224	22829789	NIPA1
															chr13	113815609	113842841	GAS6-AS1							chr16	67394151	67416477	ZDHHC1
															chr13	113820548	113864076	GAS6							chr16	67438018	67481157	ATP6V0D1
															chr15	64963021	64989268	SPG21							chr17	35009111	35121522	RAD51L3-RFFL
															chr15	93035270	93073156	RGMA							chr17	35092220	35119758	RAD51D
															chr15	100879830	100916626	ALDH1A3							chr17	76006844	76027306	EVPL
															chr16	2750902	2760852	SRRM2							chr17	78185101	78207702	AFMID
															chr16	69187163	69309052	SNTB2							chr19	11887772	11980222	ZNF69
															chr17	22202994	22205156	UBBP4							chr19	18153162	18170532	PIK3R2
															chr17	31391674	31538211	RAB11FIP4							chr19	45668186	45683722	GIPR
															chr17	79932342	79994410	TBC1D16							chr19	45710628	45715278	FBXO46
															chr19	1446267	1473244	APC2							chr19	45913213	45914778	NANOS2
															chr19	35717817	35738878	KMT2B							chr19	52764163	52786791	ZNF600
															chr19	40593165	40629820	LTBP4							chr19	54173413	54189330	MBOAT7
															chr19	45913213	45914778	NANOS2							chr19	54874230	54891420	FCAR
															chr19	49054273	49057749	CGB7							chr19	55463000	55464751	C19orf85
															chr19	53962936	53990215	CACNG8							chr20	46345983	46364425	SLC35C2
															chr20	19757609	20002456	RIN2							chrX	45848073	45851490	LINC02595
															chr20	31664451	31722330	BCL2L1							chrX	72578813	72714023	PHKA1
															chr20	31721506	31723409	ABALON							chrX	72688948	72712348	PHKA1-AS1
															chr20	35542077	35557634	ERGIC3							chrX	120010716	120015551	RHOXF1P1
															chr21	36380144	36416827	CHAF1B							chrX	154531389	154547018	G6PD
															chr22	37065435	37103421	TMPRSS6							chrX	154541237	154565046	IKBKG
															chr22	39570752	39689735	CACNA1I
															chrX	40051245	40177254	BCOR
															chrX	153700491	153724101	BCAP31

## Sheet: YOPRO- donor vs. YOPRO- donor
YOPRO- healthy donors versus YOPRO+ healthy donors
genes associated to HYPO ALU ERE					genes associated to HYPO ALU					genes associated to HYPO ERE					genes associated to HYPO					genes associated to HYPER ALU ERE					genes associated to HYPER ALU					genes associated to HYPER ERE					genes associated to HYPER
chr	txStart	txEnd	genes		chr	txStart	txEnd	genes		chr	txStart	txEnd	genes		chr	txStart	txEnd	genes		chr	txStart	txEnd	genes		chr	txStart	txEnd	genes		chr	txStart	txEnd	genes		chr	txStart	txEnd	genes
chr1	150809712	150876578	ARNT		chr1	167936238	168075836	DCAF6		chr16	9753403	10182067	GRIN2A		chr1	12567909	12616789	DHRS3		chr1	156194088	156212796	SLC25A44		chr1	1253911	1273470	UBE2J2		chr14	35401512	35404749	NFKBIA		chr1	3059616	3067725	PRDM16-DT
chr11	36296287	36465204	PRR5L		chr1	212430037	212432806	LOC105372906		chr18	79797937	79900100	KCNG2		chr1	43363400	43367714	ELOVL1		chr1	154582056	154627971	ADAR		chr1	111117162	111140093	DRAM2		chr15	83107586	83127633	TM6SF1		chr1	10636603	10796646	CASZ1
chr11	111908563	111923740	CRYAB		chr2	61800239	61854042	FAM161A		chr2	11677543	11827409	LPIN1		chr1	156721890	156728439	ISG20L2		chr12	64713448	64759406	GNS		chr1	183471992	183554185	SMG7		chr16	9753403	10182067	GRIN2A		chr1	12567909	12616789	DHRS3
chr11	111912735	111926871	HSPB2-C11orf52		chr2	231198630	231345202	ARMC9		chr2	11681459	11683323	LOC100506405		chr1	184755009	184776864	LOC105371649		chr14	68773512	68780963	LOC107984709		chr1	197201503	197478455	CRB1		chr19	35268961	35279821	USF2		chr1	20719730	20731724	SH2D5
chr11	111918912	111926871	C11orf52		chr4	55346227	55372214	SRD5A3		chr21	44300039	44327373	PFKL		chr1	201403783	201421730	TNNI1		chr15	82543200	82647363	CPEB1		chr1	212430037	212432806	LOC105372906		chr2	11677543	11827409	LPIN1		chr1	22710769	22915330	EPHB2
chr12	108645108	108730843	CORO1C		chr5	173056348	173139284	CREBRF		chr5	176647483	176659051	TSPAN17		chr1	247507057	247577690	GCSAML		chr16	89644434	89657708	CHMP1A		chr1	248838218	248849517	ZNF672		chr2	11681459	11683323	LOC100506405		chr1	36795526	37034515	GRIK3
chr19	5691833	5720146	LONP1		chr7	135231914	135258663	STRA8		chr8	142449648	142545007	ADGRB1		chr2	56183989	56386172	CCDC85A		chr17	44011187	44019447	TMEM101		chr2	26173087	26189663	GAREM2		chr22	49853843	49890080	ZBED4		chr1	43363400	43367714	ELOVL1
chr19	11721264	11738946	ZNF823		chr7	140231409	140257340	LOC107986854							chr3	37861879	37984469	CTDSPL		chr18	11910410	11948088	LOC101927511		chr2	61800239	61854042	FAM161A		chr6	41683977	41705935	TFEB		chr1	150549377	150560933	ADAMTSL4
chr20	11809986	11870715	LINC00687		chr8	102864270	102977876	MAILR							chr4	3463305	3494482	DOK7		chr19	1205777	1228431	STK11		chr2	218859804	218874233	WNT6		chr7	2558977	2607557	IQCE		chr1	155308800	155320665	FDPS
chr22	32218422	32352928	SLC5A4		chr8	123013169	123042302	DERL1							chr5	271645	438285	PDCD6-AHRR		chr19	49151197	49155396	HRC		chr3	32481311	32502852	CMTM6							chr1	155316853	155323845	RUSC1-AS1
chr22	23786965	23838009	SMARCB1		chr9	14081842	14314046	NFIB							chr5	321713	438285	AHRR		chr3	155854990	155862334	LOC105374174		chr3	47476218	47482470	LOC105377073							chr1	228644646	228746669	RHOU
chr3	58306244	58320193	RPP14		chr11	69985906	70189530	ANO1							chr5	1392793	1445440	SLC6A3		chr3	37452140	37823507	ITGA9		chr3	58471372	58485385	LOC107986092							chr2	27051422	27070618	AGBL5
chr3	58306244	58320193	HTD2		chr12	48196671	48234716	LOC102725258							chr5	10564069	10657816	ANKRD33B		chr6	33391822	33409896	KIFC1		chr3	98902008	98905362	LOC105374002							chr2	38743598	38751361	SRSF7
chr3	58306519	58320193	RPP14		chr12	121839526	121888611	HPD							chr5	180843579	180861249	ZFP62		chr7	73567536	73578387	TBL2		chr3	155854990	155862334	LOC105374174							chr2	42048020	42058517	PKDCC
chr6	33391822	33409896	KIFC1		chr13	114234896	114272675	CDC16							chr6	728267	759112	LOC105374873							chr4	39822862	39977911	PDS5A							chr2	85602842	85649283	USP39
chr6	7541670	7586714	DSP		chr15	65530462	65578349	HACD3							chr6	31114799	31140092	PSORS1C1							chr5	61332257	61546172	ZSWIM6							chr2	218859804	218874233	WNT6
chr6	36676462	36687332	CDKN1A		chr16	31489474	31508389	RUSF1							chr7	158856562	158958695	DYNC2I1							chr6	151654147	152100752	ESR1							chr2	237486409	237555322	MLPH
					chr17	48107532	48123064	SNX11							chr8	737627	1708476	DLGAP2							chr7	6461088	6484152	KDELR2							chr2	241149572	241183650	PPP1R7
					chr17	67717935	67744531	NOL11							chr8	8317735	8386244	PRAG1							chr7	69598474	70792871	AUTS2							chr2	241881362	242078722	LINC01237
					chr17	68166524	68189296	LOC105371870							chr8	11493990	11564599	BLK							chr7	140231409	140257340	LOC107986854							chr3	4979419	4985181	BHLHE40
					chr19	797451	812312	PTBP1							chr8	11676934	11760002	GATA4							chr9	88388443	88478694	SPIN1							chr3	141324185	141449792	ZBTB38
					chr19	2328570	2342503	SPPL2B							chr8	41645176	41650817	NKX6-3							chr9	137306895	137423162	EXD3							chr4	8592764	8619752	CPZ
					chr19	2819867	2836735	ZNF554							chr8	143553386	143563062	GSDMD							chr11	115659352	115901790	LINC02698							chr5	1927317	1929125	LOC112267929
					chr19	36114966	36125941	TBCB							chr9	124481235	124507399	NR5A1							chr12	48196671	48234716	LOC102725258							chr5	93409355	93581320	NR2F1-AS1
					chr19	50337681	50372899	LOC105372437							chr9	128724461	128733243	ZDHHC12-DT							chr12	110533244	110583035	PPTC7							chr5	140564827	140569100	SLC35A4
															chr9	128729785	128772481	ZER1							chr15	51983275	52014217	LOC112268149							chr5	180843579	180861249	ZFP62
															chr9	135499964	135504673	MRPS2							chr15	65530462	65578349	HACD3							chr7	44114679	44123548	POLD2
															chr11	565656	568457	MIR210HG							chr16	2275880	2340728	ABCA3							chr7	73699209	73719669	STX1A
															chr11	3000928	3057418	CARS1							chr16	31489474	31508389	RUSF1							chr7	100169605	100177381	GPC2
															chr11	70467853	71252577	SHANK2							chr16	89644434	89657708	CHMP1A							chr7	158856562	158958695	DYNC2I1
															chr12	6169833	6181031	LOC105369623							chr17	48107532	48123064	SNX11							chr8	8317735	8386244	PRAG1
															chr12	6171571	6174049	LOC105369622							chr17	68166524	68189296	LOC105371870							chr8	22620417	22669121	BIN3
															chr12	6530171	6534418	GAPDH-DT							chr19	1383903	1389732	NDUFS7							chr8	22656194	22666350	LOC105369180
															chr12	56998835	57006546	ZBTB39							chr19	10310044	10316015	FDX2							chr8	22620417	22669121	BIN3
															chr12	132710841	132719167	PGAM5							chr19	14408797	14419341	DDX39A							chr8	22696605	22703776	LOC107986926
															chr16	58058	76341	RHBDF1							chr19	21722770	21767579	ZNF100							chr8	142449648	142545007	ADGRB1
															chr16	2460108	2464963	TEDC2							chr19	34172498	34224171	LSM14A							chr9	75890645	76359843	PCSK5
															chr16	88382958	88440753	ZNF469							chr19	55675225	55709533	EPN1							chr9	135499964	135504673	MRPS2
															chr17	15229778	15260820	PMP22							chr20	57274074	57329664	LOC105372687							chr9	136654752	136668264	EGFL7
															chr17	32485027	32491256	CDK5R1							chr21	33543037	33559066	SON							chr11	565656	568457	MIR210HG
															chr17	36861673	36936661	LHX1-DT							chr21	37006149	37019662	RIPPLY3							chr11	1554050	1568995	DUSP8
															chr17	74862496	74868753	FDXR																	chr11	2887343	2903575	SLC22A18AS
															chr17	77281498	77500593	SEPTIN9																	chr11	2899690	2925246	SLC22A18
															chr19	589880	617159	HCN2																	chr11	119338941	119346705	MFRP
															chr19	6210380	6279975	MLLT1																	chr11	119338941	119346705	C1QTNF5
															chr19	7534163	7561764	PNPLA6																	chr12	56998835	57006546	ZBTB39
															chr19	10310044	10316015	FDX2																	chr12	57623408	57632133	B4GALNT1
															chr19	39412581	39428404	PLEKHG2																	chr12	132710841	132719167	PGAM5
															chr19	50659254	50719802	SHANK1																	chr14	93997206	94009514	CCDC197
															chr19	55605646	55617269	ZNF865																	chr14	104689617	104704809	INF2
															chr19	55635027	55645623	ZNF581																	chr15	45092649	45114172	DUOX2
															chr21	45977341	45979946	LOC105372841																	chr16	788619	798074	CHTF18
															chr22	41969442	41998221	SEPTIN3																	chr16	1943973	1954689	RPL3L
															chr22	49918633	49927537	CRELD2																	chr16	55323759	55330760	IRX6
															chrX	39774138	39808433	LOC105373177																	chr17	36657874	36747644	LOC105371750
															chrX	40051245	40177254	BCOR																	chr17	73334383	73644445	SDK2
																																			chr17	74862496	74868753	FDXR
																																			chr18	78979817	78998969	SALL3
																																			chr19	496485	505343	MADCAM1
																																			chr19	499575	507462	MADCAM1-AS1
																																			chr19	589880	617159	HCN2
																																			chr19	1609291	1652423	TCF3
																																			chr19	3359629	3469217	NFIC
																																			chr19	7534163	7561764	PNPLA6
																																			chr19	17075776	17213286	MYO9B
																																			chr19	29525417	29564551	VSTM2B
																																			chr19	35268961	35279821	USF2
																																			chr19	50376456	50383388	NR1H2
																																			chr19	58034024	58054631	ZSCAN1
																																			chr20	29414074	29416961	FRG2EP
																																			chr20	30287027	30289968	LOC107985433
																																			chr20	34560541	34677092	PIGU
																																			chr20	38033461	38092366	RPRD1B
																																			chr20	62817049	62841159	COL9A3
																																			chr21	44300039	44327373	PFKL
																																			chr22	24952715	25187511	KIAA1671
																																			chr22	25102416	25112692	KIAA1671-AS1
																																			chr22	49918633	49927537	CRELD2
																																			chrX	10156974	10237660	CLCN4

## Sheet: YOPRO- infert vs YOPRO+ infert
YOPRO- healthy donors versus YOPRO+ healthy donors
genes associated to HYPO ALU ERE					genes associated to HYPO ALU					genes associated to HYPO ERE					genes associated to HYPO					genes associated to HYPER ALU ERE					genes associated to HYPER ALU					genes associated to HYPER ERE					genes associated to HYPER
chr	txStart	txEnd	genes		chr	txStart	txEnd	genes		chr	txStart	txEnd	genes		chr	txStart	txEnd	genes		chr	txStart	txEnd	genes		chr	txStart	txEnd	genes		chr	txStart	txEnd	genes		chr	txStart	txEnd	genes
chr1	33323625	33431095	PHC2		chr1	11273197	11288434	UBIAD1		chr11	119338941	119346705	MFRP		chr1	905114	914782	LOC284600		chr16	11547989	11636377	LITAF		chr1	42925352	42958868	SLC2A1		chr1	22563488	22589621	EPHA8		chr1	1613729	1630605	MIB2
chr12	114414356	114448672	LOC105369998		chr1	23778416	23788232	PITHD1		chr11	119338941	119346705	C1QTNF5		chr1	1352690	1363541	MXRA8		chr16	3611736	3665472	DNASE1		chr1	85318484	85576979	DDAH1		chr1	27534244	27603494	AHDC1		chr1	8992533	9026384	SLC2A7
chr14	50719762	50831162	NIN		chr1	32108042	32176563	KPNA6		chr19	45710628	45715278	FBXO46		chr1	51287257	51330202	TTC39A		chr17	4988129	4997473	INCA1		chr1	153728049	153774808	INTS3		chr11	68298865	68449272	LRP5		chr1	22563488	22589621	EPHA8
chr16	89707132	89716558	VPS9D1		chr1	84479265	84498352	RPF1		chr19	16892950	16975174	CPAMD8		chr1	51329653	51331281	TTC39A-AS1		chr17	82614561	82648294	WDR45B		chr3	68975219	69013274	EOGT		chr14	73715121	73787208	MIDEAS		chr1	154325524	154337846	ATP8B2
chr16	89711855	89718165	VPS9D1-AS1		chr1	154582056	154606253	ADAR		chr6	158232235	158511828	TULP4		chr1	247332053	247377232	LOC107985115		chr17	36475917	36486580	LOC105371749		chr3	71675413	71725402	EIF4E3		chr19	16892950	16975174	CPAMD8		chr1	228006997	228061271	WNT3A
chr17	1716522	1738585	WDR81		chr1	211259365	211313298	RCOR3		chr7	497244	517905	PDGFA		chr2	160272150	160493518	RBMS1		chr19	16197910	16245906	AP1M1		chr3	86937972	86990757	VGLL3		chr19	15107400	15114974	SYDE1		chr2	98761062	98771898	LINC02611
chr17	75318075	75405678	GRB2		chr2	70258136	70281185	PCYOX1		chr8	23084354	23103558	LOC254896		chr2	232606056	232682776	EFHD1		chr19	13882347	13906117	BRME1		chr7	549184	691807	PRKAR1B		chr21	26854893	26910400	LOC105372760		chr2	230416200	230470530	SP100
chr18	72742313	72867987	NETO1		chr2	160272150	160493518	RBMS1							chr2	236161339	236164886	LOC105373944		chr4	2741647	2756336	TNIP2		chr7	23246765	23275110	GPNMB							chr4	1574054	1683993	FAM53A
chr19	12825481	12830428	RTBDN		chr3	197749532	197787596	FYTTD1							chr2	241881362	242078722	LINC01237		chr5	126751962	126776486	LMNB1-DT		chr7	123452192	123532948	IQUB							chr4	3463305	3494482	DOK7
chr19	12826784	12833089	LOC105372281		chr4	6782726	6884164	KIAA0232							chr2	241893987	241900464	FAM240C		chr9	34810039	34982544	PHF24		chr8	98041720	98045545	RPL30							chr4	4386531	4419058	NSG1
chr19	49767000	49807114	AP2A1		chr5	79236130	79327211	JMY							chr5	1392793	1445440	SLC6A3							chr9	135477649	135488894	PPP1R26							chr5	177456611	177480368	DBN1
chr19	40467000	40576464	SPTBN4		chr5	179911650	180071742	RNF130							chr6	13786556	13814557	MCUR1							chr13	20701512	20723098	IL17D							chr6	32041152	32109338	TNXB
chr22	35299274	35347973	TOM1		chr7	23246765	23275110	GPNMB							chr6	31718647	31721746	LY6G6C							chr14	24809453	25049000	STXBP6							chr6	166236968	166256947	LOC101929297
chr3	27372720	27484208	SLC4A7		chr7	101154475	101161276	AP1S1							chr6	41736710	41747397	PGC							chr17	799309	979776	NXN							chr7	897899	920877	ADAP1
chr3	183122214	183162734	LAMP3		chr7	103471788	103989658	RELN							chr6	43517088	44461400	POLR1C							chr19	16197910	16245906	AP1M1							chr7	99472818	99487600	ZNF789
chr3	39342808	39383668	LOC105377644		chr9	69121005	69255201	TJP2							chr6	43576146	43615393	POLH																	chr8	30095407	30138348	LEPROTL1
chr3	119498524	119524086	TIMMDC1		chr12	19129679	19254023	PLEKHA5							chr6	158232235	158511828	TULP4																	chr8	144529178	144685846	ARHGAP39
chr5	16451518	16465800	ZNF622		chr12	31589922	31615351	DENND5B-AS1							chr6	166236968	166256947	LOC101929297																	chr9	135553669	135559316	LOC107987040
chr5	74640022	74721288	HEXB		chr12	122229563	122266494	VPS33A							chr7	497244	517905	PDGFA																	chr9	136648609	136660421	HSPC324
chr5	179837275	179858817	MRNIP		chr14	69183017	69239706	GALNT16-AS1							chr7	129188632	129213545	SMO																	chr9	136654752	136668264	EGFL7
chr6	45328329	45551082	RUNX2		chr15	41417094	41483563	RTF1							chr9	38406527	38424454	IGFBPL1																	chr11	1554050	1568995	DUSP8
chr6	158232235	158511828	TULP4		chr15	41479204	41486369	LOC105370790							chr9	126613927	126701032	LMX1B																	chr11	46332925	46380551	DGKZ
chr8	55773445	55825448	TGS1		chr15	51983275	52014217	LOC112268149							chr9	129236222	129260926	IER5L-AS1																	chr12	132178585	132194965	LOC107984456
chr9	34810039	34982544	PHF24		chr15	77041403	77071109	TSPAN3							chr11	10931513	10941812	LOC105379882																	chr12	132186734	132189695	LINC02361
					chr16	66598177	66696611	CMTM4							chr11	19196232	19312856	CSRP3-AS1																	chr16	1972052	1982929	TBL3
					chr16	67394151	67416477	ZDHHC1							chr11	67491759	67505038	PITPNM1																	chr16	2712421	2720224	PRSS27
					chr16	75472041	75495441	CHST6							chr12	42157103	42238248	YAF2																	chr16	57758216	57863053	KIFC3
					chr16	89657775	89670458	SPATA33							chr12	122917323	122966454	ABCB9																	chr16	89707132	89718775	VPS9D1
					chr17	59109856	59155186	SKA2							chr13	39342891	39603173	LHFPL6																	chr16	89711855	89718165	VPS9D1-AS1
					chr17	59331654	59401729	YPEL2							chr14	46840091	47675605	MDGA2																	chr17	1344274	1400222	YWHAE
					chr17	62627669	62689515	MRC2							chr16	67645003	67657569	CARMIL2																	chr17	30378926	30469989	CPD
					chr19	797451	812312	PTBP1							chr17	42779700	42797063	WNK4																	chr17	45393907	45425631	ARHGAP27
					chr19	1446267	1473244	APC2							chr17	48621155	48626358	HOXB9																	chr18	8705555	8832778	MTCL1
					chr19	7522623	7534009	MCOLN1							chr17	48908406	48929056	UBE2Z																	chr19	1446267	1473244	APC2
					chr19	38335829	38370943	CATSPERG							chr17	50271405	50281485	TMEM92																	chr19	1941148	1981338	CSNK1G2
					chr19	45710628	45715278	FBXO46							chr18	72742313	72867987	NETO1																	chr19	2714566	2721372	DIRAS1
					chr19	54514198	54527115	LOC105372460							chr19	676391	683385	FSTL3																	chr19	4675225	4722772	DPP9
					chr19	54923508	54947505	NLRP7							chr19	17323222	17334834	ANO8																	chr19	19538264	19546659	CILP2
					chr22	38886286	38922151	LOC105373032							chr19	45710628	45715278	FBXO46																	chr19	51331540	51342139	VSIG10L
					chrX	16946657	17153272	REPS2							chr19	58345182	58353492	A1BG																	chr19	51685362	51693456	SPACA6-AS1
															chr19	58351969	58355183	A1BG-AS1																	chr19	51685594	51705190	SPACA6
															chr20	3786950	3806115	CDC25B																	chr20	3786950	3806115	CDC25B
															chr20	46173732	46251409	CDH22																	chr22	17562469	17592256	SLC25A18
															chr20	58839680	58903719	GNAS																	chr22	17580154	17589192	LOC101929372
															chr20	62238520	62296183	OSBPL2																	chr22	17580174	17592256	SLC25A18
															chr22	38084888	38097117	BAIAP2L2																	chr22	49853843	49890080	ZBED4
																																			chrX	1392348	1396881	LOC105373102
